# Supplementary material for: Risk Factors for Development of Acute Kidney Injury in Patients with Urinary Tract Infection
Source: PLoS One. 2015 Jul 27;10(7):e0133835. doi: 10.1371/journal.pone.0133835 (PMC4516244; doi:10.1371/journal.pone.0133835)
Supplement: S1 Dataset — (XLS) [file pone.0133835.s001.xls]

## Sheet: 1040615_UTI_AKI_case=790
No	Acute kidney injury (case=97)	Gender(0:female/1:male)	Age	Diabetes mellitus (0:NO/1:YES)	Hypertension	Congestive heart failure	Coronary artery disease	Stroke	Malignancy	Indwelling foley catheter	Initial_Systolic blood pressure	Initial_Diastolic blood pressure	C-reactive protein	Afebrile	Bacteremia	Septic shock	Upper urinary tract infection	Baseline serum creatinine	Hospitalized serum creatinine	Baseline eGFR (MDRD)	Hospitalized eGFR (MDRD)	Baseline_eGFR (CKD-EPI)	Hospitalized eGFR (CKD-EPI)	Aminoglycosides	NSAID	COX II inhibitor	Contrastmedia	Baktar	ACEI	ARB	DRI	CCB	αblocker	βblocker	others_A	Antihypertensive_agent	ACEI or/and ARB	Nephrotoxic Mx	NSAID or/and COX II inhibitor	asd	AKI_2
1	1	1	81	0	0	0	0	0	1	1	104	63	18.34	1	1	0	0	2.1	8.7	32.378	6.27892	28.6566	5.1	0	0	0	0	0	0	0	0	0	0	0	0	0	0	0	0	4.2	1
2	0	0	79	0	1	0	0	0	0	0	185	88	2.95	1	0	0	1	0.8	0.8	73.5415	73.5415	70.3462	70.3	0	1	0	0	0	0	0	0	1	0	0	0	1	0	1	1	1.6	0
3	1	0	54	1	1	0	0	0	0	0	192	98	6.45	1	1	0	1	1.6	5.1	35.7015	9.36925	36.2714	8.9	1	1	0	1	0	0	1	0	1	1	1	0	1	1	1	1	3.2	1
4	1	0	33	0	0	0	0	0	0	0	63	37		1	0	1	0	0.8	2.4	87.7996	24.7113	97.1797	25.7	0	0	0	0	0	0	0	0	1	0	1	0	1	0	0	0	1.6	1
5	0	0	30	0	0	0	0	0	0	0	132	65	5.06	1	0	0	1	0.7	0.9	104.428	78.1386	116.638	86.1	0	1	0	0	0	0	0	0	0	0	0	0	0	0	1	1	1.4	0
6	0	0	87	0	0	0	0	1	0	0	100	57		1	0	1	0	1.1	1.1	49.9376	49.9376	45.2509	45.3	1	1	0	1	0	0	0	0	0	0	0	0	0	0	1	1	2.2	0
7	0	1	23	0	0	0	0	0	0	0	147	85	0.29	1	0	0	0	0.9	0.9	111.144	111.144	119.964	120	1	1	0	0	1	0	0	0	0	0	0	0	0	0	1	1	1.8	0
9	0	1	74	1	0	0	0	1	0	0	104	72	38.48	0	0	0	0	1.2	1.6	62.9048	45.1341	59.2124	41.8	0	1	0	0	0	0	0	0	0	1	1	0	1	0	1	1	2.4	0
10	0	0	36	1	0	0	0	0	0	0	160	96		1	1	0	1	0.7	0.9	100.634	75.2994	111.824	82.5	1	1	0	0	0	1	0	0	0	0	0	0	1	1	1	1	1.4	0
11	0	0	68	1	1	0	0	0	0	0	193	103	11.09	1	0	0	1	1	1.1	58.6027	52.4989	58.0276	51.7	1	1	0	0	0	0	0	0	0	0	0	0	0	0	1	1	2	0
12	0	0	64	1	1	0	0	0	0	1	234	106	1.67	0	1	0	0	2.3	2.3	22.6897	22.6897	21.8026	21.8	0	1	0	0	0	0	1	0	1	0	0	0	1	1	1	1	4.6	0
13	0	0	72	0	0	0	0	0	1	0	113	61		1	0	0	1	0.8	0.9	74.9398	65.4158	73.8918	64.1	0	0	0	0	0	0	0	0	0	0	0	0	0	0	0	0	1.6	0
14	0	0	49	0	0	0	0	0	0	0	144	83		0	0	0	1	0.88	1	72.5895	62.6336	77.3962	66.3	1	0	0	0	0	0	0	0	0	0	1	0	1	0	1	0	1.76	0
16	0	0	61	1	1	0	1	0	0	0	117	75		1	0	0	1	0.8	1.1	77.5049	53.6695	79.8278	54.3	1	0	0	0	0	0	0	0	0	0	0	0	0	0	1	0	1.6	0
17	0	0	74	1	1	0	0	1	0	0	206	76	0.83	0	0	0	0	1.1	1.4	51.6055	39.0689	49.5777	37	0	1	0	0	0	0	1	0	0	0	0	1	1	1	1	1	2.2	0
18	0	0	32	0	0	0	0	0	0	0	96	57	0.94	0	1	1	1	0.7	0.7	103.069	103.069	115.011	115	1	1	0	0	0	0	0	0	0	0	0	0	0	0	1	1	1.4	0
19	0	0	81	0	1	0	0	0	0	0	120	74	22.98	0	1	0	1	1	1.7	56.558	30.6589	52.9633	27.9	1	0	0	0	0	0	1	0	1	1	1	0	1	1	1	0	2	0
20	0	1	74	0	1	0	0	0	0	0	112	69	0.16	1	1	0	0	0.8	1.1	100.437	69.5491	96.6734	65.8	0	0	0	0	0	0	0	0	1	1	0	0	1	0	0	0	1.6	0
21	0	1	43	1	0	0	0	0	0	0	113	79	23.48	0	1	0	0	0.7	0.9	130.82	97.8865	115.583	104.2	1	1	0	0	0	0	0	0	0	0	0	0	0	0	1	1	1.4	0
22	0	0	72	0	0	0	0	0	0	0	135	85	12.76	1	1	0	1	0.9	1	65.4158	57.9266	64.0845	56.4	0	0	0	0	0	1	0	0	0	0	0	0	1	1	0	0	1.8	0
23	0	0	39	0	0	0	0	0	0	0	105	67		0	0	0	1	0.7	0.8	99.0119	84.8721	109.492	93.2	1	1	0	0	0	0	0	0	0	0	0	0	0	0	1	1	1.4	0
24	1	0	85	0	1	0	0	0	0	0	146	75	27.31	1	1	0	0	1.2	2.2	45.3805	22.547	41.3087	19.9	0	0	0	0	0	0	0	0	1	0	1	0	1	0	0	0	2.4	0
25	0	1	64	0	0	0	0	0	0	0	107	67		1	0	0	0	1.5	1.5	50.0782	50.0782	48.5016	48.5	1	1	0	0	0	0	0	0	0	0	0	0	0	0	1	1	3	0
27	0	0	39	1	0	0	0	0	0	0	148	103	0.3	1	0	0	1	0.8	1	84.8721	65.6041	93.1689	71.1	1	1	0	1	0	0	0	0	0	0	0	0	0	0	1	1	1.6	0
28	0	1	92	1	1	0	0	0	0	0	221	109	4.35	0	1	0	0	0.7	0.9	112.104	83.8819	81.9235	73.9	1	0	0	0	0	1	1	0	0	1	0	0	1	1	1	0	1.4	0
29	0	0	91	0	0	1	0	0	0	1	128	59	0.08	1	0	0	0	1.3	1.4	40.8076	37.4628	35.9509	32.9	1	0	0	0	0	0	1	0	1	0	0	0	1	1	1	0	2.6	0
30	0	1	75	0	1	0	0	1	0	1	140	78	2.35	0	0	0	0	0.9	0.9	87.4339	87.4339	83.2555	83.3	0	0	0	0	0	0	0	0	0	0	0	0	0	0	0	0	1.8	0
31	0	1	77	0	1	0	1	0	0	0	140	84	24.67	1	0	0	1	1.3	1.7	56.8938	41.7462	52.6299	38.1	1	1	0	0	0	0	0	0	1	1	0	0	1	0	1	1	2.6	0
32	0	0	40	0	0	0	0	0	0	0	138	76	10.35	0	0	0	1	0.7	0.7	98.5044	98.5044	108.726	108.7	1	1	0	0	0	0	0	0	0	0	0	0	0	0	1	1	1.4	0
33	0	0	33	0	0	0	0	0	0	0	115	78	29.39	0	0	0	1	0.7	0.9	102.427	76.6413	114.206	84.3	1	1	0	0	0	0	0	0	0	0	0	0	0	0	1	1	1.4	0
34	0	1	34	0	0	0	0	0	0	0	118	72	0.63	0	0	0	0	1	1.1	90.9123	81.4433	97.7626	87.1	1	0	0	1	0	0	0	0	0	0	0	0	0	0	1	0	2	0
35	0	1	69	1	1	0	0	1	0	0	158	76		1	0	0	0	1.2	1.5	63.8045	49.3193	61.3291	46.8	0	0	0	0	0	0	0	0	1	1	1	0	1	0	0	0	2.4	0
36	0	0	38	0	0	0	0	0	0	0	142	70	16.62	0	0	0	1	0.8	0.9	85.3208	74.4775	93.8257	81.4	1	1	0	0	0	0	0	0	0	0	1	0	1	0	1	1	1.6	0
37	0	0	79	0	0	0	0	0	1	0	149	75	0.09	1	0	0	0	0.9	1.1	64.1952	50.925	61.0095	47.9	1	0	0	0	0	0	0	0	0	0	0	0	0	0	1	0	1.8	0
38	0	1	76	0	1	1	1	0	0	0	122	75		1	0	0	0	2	2.9	34.6992	22.5996	31.4844	20.1	0	1	0	0	0	0	0	0	0	0	0	0	0	0	1	1	4	0
39	0	0	24	0	0	0	0	0	0	0	110	66		0	0	0	1	0.7	0.7	109.267	109.267	121.659	121.7	1	1	0	0	0	0	0	0	0	0	0	0	0	0	1	1	1.4	0
41	0	0	75	0	0	0	0	1	0	0	141	84	1.66	1	0	0	0	0.6	0.7	103.584	86.7034	89.4503	85	1	1	0	0	0	0	0	0	0	0	0	0	0	0	1	1	1.2	0
42	0	0	19	0	0	0	0	0	0	0	119	52		0	0	0	1	0.6	0.6	136.881	136.881	132.563	132.6	0	0	0	0	0	0	0	0	0	0	0	0	0	0	0	0	1.2	0
43	0	0	52	0	0	0	0	0	1	0	122	73		0	0	1	1	1.2	1.8	50.141	31.4039	52.0855	31.9	1	1	0	0	0	0	0	0	0	0	0	0	0	0	1	1	2.4	0
44	0	1	77	0	0	0	0	1	0	0	125	85	1.02	1	0	0	0	1	1.1	77.0115	68.9903	72.2754	64.4	1	1	0	0	0	0	0	0	0	0	0	0	0	0	1	1	2	0
45	0	0	74	0	0	0	0	0	1	0	110	63	13.39	1	0	0	1	0.8	1.1	74.5241	51.6055	72.8609	49.6	1	0	0	0	0	0	1	0	0	0	0	0	1	1	1	0	1.6	0
46	0	0	46	0	0	0	0	0	0	0	158	86	25.08	1	1	0	1	0.6	0.6	114.391	114.391	109.661	109.7	0	1	0	1	0	0	0	0	0	0	0	0	0	0	1	1	1.2	0
47	0	0	34	0	0	0	0	0	0	0	103	78	2.34	1	0	0	1	0.6	0.7	121.63	101.808	119.306	113.4	1	1	0	0	0	0	0	0	0	0	0	0	0	0	1	1	1.2	0
48	0	0	55	0	0	0	0	1	0	0	98	57	4.64	0	0	0	1	0.7	0.8	92.3379	79.1512	97.8523	83.3	1	0	0	0	0	0	0	0	0	0	0	0	0	0	1	0	1.4	0
49	0	0	48	1	0	0	0	0	0	0	138	84	51.15	0	1	0	0	0.7	0.9	94.9252	71.0279	102.784	75.9	0	1	0	0	0	1	0	0	1	1	1	0	1	1	1	1	1.4	0
50	0	0	38	0	0	0	0	0	1	0	126	75	0.07	1	0	0	0	0.7	0.8	99.5354	85.3208	110.264	93.8	1	1	0	0	0	0	0	0	0	0	0	0	0	0	1	1	1.4	0
51	0	1	64	1	1	0	0	0	0	0	138	75	6.2	0	0	0	1	1.6	1.6	46.484	46.484	44.861	44.9	1	0	0	0	0	0	0	0	0	1	0	0	1	0	1	0	3.2	0
52	0	1	75	0	0	0	0	1	0	0	131	76	14.06	0	1	1	0	1	1.7	77.424	41.9699	73.298	38.6	1	0	0	0	0	0	0	0	0	0	0	0	0	0	1	0	2	0
53	0	1	70	0	0	0	0	0	0	0	154	97		0	0	0	0	1.05	1.1	74.2174	70.3381	71.5695	67.7	0	1	0	0	0	0	0	0	0	1	0	0	1	0	1	1	2.1	0
54	0	1	75	0	1	0	0	1	0	1	86	50	2.22	1	0	1	0	1.4	1.9	52.5102	36.9142	48.8004	33.7	0	0	0	0	0	0	0	0	1	0	0	0	1	0	0	0	2.8	0
55	0	1	70	0	0	0	0	0	1	0	169	92		1	0	0	0	1.2	1.4	63.6184	53.2508	60.8998	50.5	1	0	0	0	1	0	0	0	0	1	0	0	1	0	1	0	2.4	0
56	0	0	79	0	0	0	0	1	0	0	154	74		0	1	0	0	0.7	0.8	85.7937	73.5415	82.671	70.3	0	1	0	0	0	0	0	0	0	0	0	0	0	0	1	1	1.4	0
57	0	0	42	0	0	0	0	0	0	0	127	60	13.51	0	1	0	1	0.7	0.9	97.5336	72.9796	107.209	79.1	0	1	0	1	0	0	0	0	0	0	1	0	1	0	1	1	1.4	0
58	0	0	85	1	0	0	0	0	0	1	185	92	0.28	1	0	0	0	0.8	1.1	72.4568	50.1739	67.4429	45.9	1	0	0	0	0	0	0	0	1	0	0	0	1	0	1	0	1.6	0
59	0	0	76	0	0	0	0	0	0	0	192	79	7.84	0	1	0	1	1.5	2.3	35.8841	21.9118	33.5996	20	0	0	0	0	0	0	0	0	0	0	0	0	0	0	0	0	3	0
60	0	0	58	0	0	0	0	0	0	0	149	95		0	0	0	0	0.8	0.8	78.3024	78.3024	81.528	81.5	1	0	0	0	0	0	0	0	0	0	0	0	0	0	1	0	1.6	0
61	1	1	62	0	0	0	0	0	0	0	179	92	5.25	0	1	0	1	1.5	3.6	50.402	18.352	49.1878	17.1	0	0	0	0	0	0	0	0	0	1	0	0	1	0	0	0	3	1
62	0	1	76	1	1	0	0	0	0	0	154	62		1	0	0	0	1.5	1.5	48.3614	48.3614	44.5807	44.6	0	1	0	0	0	0	0	0	0	1	0	0	1	0	1	1	3	0
63	0	1	68	0	1	0	1	0	0	0	170	82		0	0	0	1	1.4	2	53.5651	35.4916	51.26	33.3	1	1	0	0	0	0	1	0	1	1	0	0	1	1	1	1	2.8	0
64	0	0	79	0	0	0	0	1	0	1	150	81	2.09	0	0	0	0	0.6	0.7	102.497	85.7937	86.9718	82.7	0	0	0	0	0	0	0	0	1	0	0	0	1	0	0	0	1.2	0
65	0	0	36	0	0	0	0	0	0	0	106	73		0	0	1	1	0.7	0.7	100.634	100.634	111.824	111.8	1	1	0	0	0	0	0	0	0	0	0	0	0	0	1	1	1.4	0
66	0	0	63	0	0	0	0	0	0	0	139	75	0.81	0	1	0	1	0.9	0.9	67.2132	67.2132	68.2668	68.3	1	1	0	0	0	0	0	0	0	0	0	0	0	0	1	1	1.8	0
67	0	1	64	0	1	0	0	0	0	0	92	56	6.27	0	1	0	1	2.9	3.1	23.4019	21.6684	21.858	20.2	0	0	0	0	0	0	0	0	0	1	0	0	1	0	0	0	5.8	0
68	0	0	52	0	0	0	0	0	0	0	134	70	1.56	1	1	0	1	0.8	1.2	80.0576	50.141	85.0376	52.1	1	1	0	0	0	0	0	0	0	0	0	0	0	0	1	1	1.6	0
69	0	1	66	0	0	0	0	0	0	0	145	76	0.7	0	1	0	0	0.9	1.3	89.7325	58.7023	88.689	56.9	1	1	0	0	0	0	0	0	0	1	0	0	1	0	1	1	1.8	0
70	0	0	88	0	0	1	0	0	1	0	176	121	29.62	0	1	1	1	1	1.8	55.6144	28.2229	50.422	24.8	1	0	0	1	0	0	0	0	0	0	0	0	0	0	1	0	2	0
72	0	1	30	0	0	0	0	0	0	1	133	83		1	0	0	0	0.6	0.7	168.14	140.739	134.918	126.6	1	1	0	0	0	0	0	0	0	0	0	0	0	0	1	1	1.2	0
73	0	0	54	0	0	0	0	1	0	0	121	73	4.57	0	0	1	1	0.9	0.9	69.3498	69.3498	72.7221	72.7	1	1	0	0	0	1	0	0	1	0	0	0	1	1	1	1	1.8	0
74	1	0	57	0	0	0	0	0	0	0	109	58	17.71	0	1	0	0	1.2	2.2	49.2152	24.4522	50.2878	24.2	0	1	0	0	0	1	0	0	0	0	0	0	1	1	1	1	2.4	0
75	0	0	40	0	0	0	0	0	0	0	143	82	0.05	0	1	0	1	0.9	0.9	73.706	73.706	80.2374	80.2	1	1	0	0	0	0	0	0	0	0	0	0	0	0	1	1	1.8	0
76	0	0	80	0	0	0	0	0	0	0	107	53		1	0	0	0	0.7	0.8	85.5749	73.354	82.0923	69.9	0	0	0	0	0	0	0	0	0	0	0	0	0	0	0	0	1.4	0
77	0	0	50	1	0	0	0	0	0	0	201	109	16.24	0	1	0	0	0.7	0.7	94.1419	94.1419	101.35	101.4	0	1	0	0	0	0	0	0	0	0	0	0	0	0	1	1	1.4	0
78	0	0	61	0	0	0	0	0	0	0	146	69	8.36	0	0	0	0	0.7	0.9	90.4173	67.6549	93.8138	69.2	1	1	0	0	0	0	0	0	0	0	0	0	0	0	1	1	1.4	0
79	1	1	49	0	1	0	0	0	0	0	141	85	11.82	0	1	0	1	1.1	2.2	75.6199	33.9819	78.4093	33.9	1	1	0	0	1	0	0	0	1	0	0	0	1	0	1	1	2.2	1
80	0	1	26	0	0	0	0	0	0	0	134	54	1.89	1	0	0	0	0.9	0.9	108.412	108.412	117.463	117.5	1	1	0	0	0	0	0	0	0	0	0	0	0	0	1	1	1.8	0
81	0	0	71	1	1	0	0	1	0	0	171	74	4.49	1	0	0	0	0.8	1.2	75.1529	47.0691	74.4127	45.6	1	0	0	0	0	0	1	0	0	0	0	0	1	1	1	0	1.6	0
82	0	0	73	0	0	0	0	0	1	0	161	80	0.35	1	0	0	0	0.8	0.9	74.7303	65.2329	73.3745	63.6	0	0	0	0	0	0	0	0	1	0	0	0	1	0	0	0	1.6	0
83	0	0	62	1	0	0	0	0	0	0	147	61		0	0	1	1	0.8	1	77.2495	59.712	79.269	60.5	1	1	0	1	0	0	0	0	0	0	0	0	0	0	1	1	1.6	0
84	1	0	75	0	0	0	0	0	0	0	129	66	0.92	1	1	0	1	1	2.1	57.4486	24.4027	55.2433	22.5	1	1	0	1	0	0	0	0	0	0	0	0	0	0	1	1	2	1
85	0	0	79	0	1	1	1	0	0	0	161	79	0.1	0	0	0	0	0.6	0.6	102.497	102.497	86.9718	87	0	0	1	0	0	0	1	0	1	0	0	0	1	1	1	1	1.2	0
86	1	1	73	0	0	0	0	0	0	1	103	62	25.94	0	1	1	0	1.8	4.4	39.507	14.0836	36.5232	12.4	0	1	0	0	0	0	0	0	0	1	0	0	1	0	1	1	3.6	1
87	0	0	47	0	0	0	0	0	0	0	105	59	16.3	1	0	0	1	0.6	0.6	113.892	113.892	108.894	108.9	0	0	0	0	0	0	0	0	0	0	0	0	0	0	0	0	1.2	0
88	0	1	27	0	0	0	0	1	0	1	116	77	5.72	1	0	0	0	0.8	0.8	123.248	123.248	134.491	134.5	1	1	0	0	0	0	0	0	0	0	0	0	0	0	1	1	1.6	0
89	0	1	80	0	0	0	0	0	0	0	110	71	3.539	1	0	0	0	0.86	0.86	90.9441	90.9441	84.9238	84.9	1	1	0	0	0	0	0	0	0	1	0	0	1	0	1	1	1.72	0
90	0	0	80	0	1	0	0	0	1	0	174	93	9.985	1	1	0	1	2.2	2.89	22.8262	16.6615	20.5607	14.8	0	1	0	0	0	0	0	0	1	0	0	0	1	0	1	1	4.4	0
91	1	0	91	0	1	0	0	0	0	0	149	51		1	0	0	0	1.29	2.68	41.1728	17.7078	36.2881	15	0	0	0	0	0	0	1	0	1	0	0	0	1	1	0	0	2.58	1
92	0	1	70	0	1	0	0	0	1	1	135	96	13.943	1	1	0	0	1.22	1.51	62.4164	48.7999	59.6948	46.1	0	0	0	0	0	0	0	0	1	0	0	0	1	0	0	0	2.44	0
93	0	0	73	0	1	0	0	0	0	0	93	69	14.224	1	1	0	1	1.6	2.6	33.5821	19.1771	31.7395	17.6	0	0	0	0	0	0	0	0	1	0	1	0	1	0	0	0	3.2	0
94	0	0	76	0	1	0	0	1	0	0	123	65	3.38	1	0	0	0	0.84	0.84	70.0638	70.0638	67.7291	67.7	0	1	0	0	0	0	0	0	0	0	0	0	0	0	1	1	1.68	0
95	0	1	44	0	0	0	0	1	0	0	107	70	0.833	1	1	0	0	0.83	1.11	106.973	76.4873	114.156	80.3	0	0	0	0	0	0	0	0	1	0	0	0	1	0	0	0	1.66	0
96	1	1	63	1	1	0	0	0	0	1	146	78	0.13	1	0	0	0	1.5	3.1	50.2386	21.7378	48.8435	20.3	0	0	0	0	0	0	1	0	1	0	0	0	1	1	0	0	3	1
97	0	1	74	0	1	0	0	0	0	0	142	86	10.46	0	1	1	1	1.1	1.6	69.5491	45.1341	65.7808	41.8	0	1	0	0	0	0	0	0	1	0	0	0	1	0	1	1	2.2	0
98	0	0	66	0	1	0	0	0	0	0	114	56	8.44	1	0	0	0	0.7	0.7	88.9828	88.9828	90.5759	90.6	1	1	0	0	0	0	0	0	0	0	0	0	0	0	1	1	1.4	0
99	0	1	71	0	1	0	0	0	0	0	151	71	19.51	0	0	0	0	1.7	2.3	42.4394	29.9415	39.6901	27.5	0	1	0	0	0	0	0	0	0	1	0	0	1	0	1	1	3.4	0
100	0	1	90	1	0	0	0	1	0	0	128	52	5.2	1	0	0	0	0.7	0.9	112.605	84.257	83.0826	74.9	1	0	0	0	0	0	0	0	1	1	0	0	1	0	1	0	1.4	0
101	0	1	44	1	0	0	0	0	0	0	140	93		0	1	0	1	0.9	1	97.4308	86.2764	103.511	91.1	1	1	0	0	0	0	0	0	0	1	0	0	1	0	1	1	1.8	0
102	0	0	74	0	0	0	0	0	0	0	124	69	8.08	1	0	0	1	1.3	1.8	42.5571	29.2333	40.511	27.3	1	1	0	1	0	0	0	0	0	1	1	0	1	0	1	1	2.6	0
103	0	1	75	1	1	0	0	0	1	0	215	75	5.07	0	1	0	0	2.6	2.7	25.7037	24.6083	23.0882	22.1	0	0	0	0	0	0	0	0	1	0	0	0	1	0	0	0	5.2	0
104	0	1	80	0	0	0	0	0	0	1	200	94	25.68	0	1	0	0	1.5	1.6	47.8604	44.4254	43.3455	40.1	0	0	0	0	0	0	0	0	0	0	0	0	0	0	0	0	3	0
105	0	0	46	0	0	0	0	0	0	0	122	76	14.61	1	0	0	0	0.7	0.7	95.7489	95.7489	104.238	104.2	1	1	0	0	0	0	0	0	0	0	0	0	0	0	1	1	1.4	0
106	0	0	39	0	0	0	0	0	0	0	135	82	27.19	0	0	1	1	0.9	1.6	74.0858	38.1396	80.803	40.3	1	1	0	1	0	0	0	0	0	0	0	0	0	0	1	1	1.8	0
107	1	0	66	1	1	0	1	0	0	0	73	49		0	0	1	1	1	2.3	58.9589	22.5484	58.8486	21.5	0	1	0	0	0	0	0	0	1	1	1	0	1	0	1	1	2	1
108	0	0	65	1	0	0	0	0	0	0	117	75	25.69	0	0	0	1	1.1	1.3	52.982	43.6923	52.8133	43.2	1	1	0	1	0	0	0	0	0	0	0	0	0	0	1	1	2.2	0
109	1	0	75	0	0	0	0	0	0	0	96	62	6.76	0	0	0	1	0.8	1.6	74.3213	33.3983	72.3509	31.3	1	1	0	0	1	0	0	0	0	1	0	0	1	0	1	1	1.6	1
110	0	1	76	1	0	0	0	0	1	0	175	73	4.947	1	0	0	1	1.9	2.2	36.8151	31.0851	33.4987	28.1	0	0	0	0	0	0	0	0	0	1	0	0	1	0	0	0	3.8	0
111	0	1	65	1	1	0	1	1	0	0	128	98	14.023	0	1	0	1	0.92	1.09	87.7567	72.1608	86.9721	70.9	1	1	0	1	0	0	1	0	0	0	0	0	1	1	1	1	1.84	0
112	1	0	82	0	0	0	0	0	1	0	90	43	1.65	1	0	0	0	1.5	4.4	35.3349	10.2063	32.2129	8.8	0	0	0	1	0	0	0	0	0	0	0	0	0	0	1	0	3	1
113	0	0	49	1	0	0	0	0	0	0	71	51	20.49	0	1	1	0	0.8	1.3	81.0291	46.2718	86.8487	48.3	0	0	0	0	0	0	0	0	0	0	0	0	0	0	0	0	1.6	0
114	0	1	86	1	0	0	0	1	0	1	140	65	24.687	1	0	0	0	0.6	0.8	135.776	97.4191	91.0391	88.9	0	0	0	0	0	0	1	0	1	0	0	0	1	1	0	0	1.2	0
115	1	0	60	1	1	0	0	0	0	0	113	40	20.45	1	0	0	0	1.3	2.4	44.408	21.8871	44.6975	21.3	0	0	0	0	0	1	0	0	0	0	1	0	1	1	0	0	2.6	0
116	0	1	72	0	1	0	0	0	0	0	187	85		1	0	0	0	1	1.2	78.0683	63.2556	74.859	60.1	0	0	0	0	0	0	0	0	1	1	0	0	1	0	0	0	2	0
117	0	0	80	1	1	0	0	0	0	0	202	78	6.871	0	1	0	0	0.8	1.2	73.354	45.9425	69.8538	42.8	0	0	0	0	0	0	0	0	1	0	0	0	1	0	0	0	1.6	0
118	0	0	81	1	0	0	0	1	0	0	134	54	2.69	1	1	0	0	0.9	0.9	63.8702	63.8702	60.1584	60.2	0	0	0	0	0	0	0	0	1	0	0	0	1	0	0	0	1.8	0
119	0	0	90	0	1	1	0	0	0	0	127	83		1	1	1	0	1.3	2.3	40.8992	21.1725	36.2044	18.2	0	1	0	0	0	1	0	0	1	0	0	0	1	1	1	1	2.6	0
120	0	1	75	1	0	0	0	1	1	0	155	71	14.1	0	1	0	0	1	1.7	77.424	41.9699	73.298	38.6	0	1	0	0	0	0	0	0	1	1	0	0	1	0	1	1	2	0
121	1	1	82	0	0	0	0	1	1	0	139	76		1	0	0	0	1.4	4.4	51.5676	13.7551	46.4588	11.6	0	0	0	0	0	0	0	0	0	0	0	0	0	0	0	0	2.8	1
122	0	1	82	0	0	0	0	0	0	0	166	51	22.39	0	0	0	0	2	2.4	34.168	27.685	30.185	24.2	0	1	0	0	0	0	0	0	1	1	1	0	1	0	1	1	4	0
123	0	1	68	0	0	0	0	0	0	0	96	65	13.64	0	0	0	0	0.8	1	102.176	78.9794	100.835	77	0	1	0	0	0	0	0	0	0	1	0	0	1	0	1	1	1.6	0
124	0	0	92	0	1	0	0	1	0	0	145	87	5.29	0	0	0	0	2	2.1	24.7673	23.4114	21.2066	20	1	0	0	0	0	0	0	0	1	0	0	0	1	0	1	0	4	0
125	0	0	81	1	1	0	0	1	0	0	116	57	10.87	1	0	0	0	3.5	5.4	13.3242	8.07815	11.6465	6.9	0	0	0	0	0	0	0	0	1	1	1	0	1	0	0	0	7	0
126	0	0	81	0	1	1	0	1	0	0	92	73	0.17	1	0	0	0	1	1.5	56.558	35.423	52.9633	32.4	0	0	0	0	0	0	0	0	1	0	0	0	1	0	0	0	2	0
127	0	0	77	0	0	0	0	1	0	1	116	65	0.404	1	0	0	0	0.6	0.7	103.032	86.2415	88.2023	83.8	0	0	0	0	0	0	0	0	0	0	0	0	0	0	0	0	1.2	0
128	0	0	92	0	0	0	0	1	0	1	129	65	14.13	0	0	1	1	0.9	1.2	62.2404	44.6573	55.6849	39.3	1	1	0	0	0	0	0	0	0	0	0	0	0	0	1	1	1.8	0
129	0	0	72	1	0	0	0	0	0	0	100	71	4.19	0	0	1	0	0.4	0.6	166.764	104.446	104.392	91.4	0	1	0	0	0	0	0	0	0	0	0	0	0	0	1	1	0.8	0
130	1	1	85	1	0	0	0	1	0	0	135	92	4.19	1	1	0	0	0.8	1.5	97.6506	47.275	89.4847	41.8	1	1	0	0	0	0	0	0	0	0	0	0	0	0	1	1	1.6	0
131	0	1	56	0	1	0	0	1	0	1	140	82	20.01	0	0	0	0	0.8	0.9	106.283	92.7758	109.703	95.1	1	1	0	1	0	0	0	0	1	1	0	0	1	0	1	1	1.6	0
132	0	0	63	0	1	0	0	1	0	0	178	67	20.4	1	1	0	0	1.2	1.2	48.2254	48.2254	48.2124	48.2	0	1	0	0	0	0	0	0	1	1	1	0	1	0	1	1	2.4	0
133	0	1	54	1	0	0	0	1	0	0	134	76	22.22	1	1	1	0	0.7	1.3	124.909	61.1429	106.988	61.9	0	0	0	0	0	0	0	0	1	0	0	0	1	0	0	0	1.4	0
135	0	0	87	0	1	0	0	0	0	0	160	79		1	0	0	0	1.4	2	37.8062	25.0499	33.8066	22	0	1	0	0	1	0	1	0	1	0	0	0	1	1	1	1	2.8	0
136	0	1	73	1	1	0	0	1	1	0	199	94	7.45	0	0	0	0	2.5	3.1	27.0418	21.0973	24.5518	18.9	0	1	0	0	0	0	0	0	1	1	0	0	1	0	1	1	5	0
137	0	0	72	1	1	0	0	0	0	0	157	68	31.9	0	0	0	1	1.4	1.5	39.2868	36.2801	37.5632	34.6	1	1	0	0	0	0	0	0	1	0	1	0	1	0	1	1	2.8	0
138	0	1	86	0	0	0	0	0	0	0	145	65	7.73	0	0	0	0	1.6	1.7	43.7779	40.8199	38.4373	35.7	1	1	0	0	0	0	0	0	0	1	0	0	1	0	1	1	3.2	0
139	0	1	82	0	0	0	0	0	0	0	118	65		1	0	0	0	0.9	1	85.8643	76.0342	79.2606	69.8	0	0	0	0	0	0	0	0	0	0	0	0	0	0	0	0	1.8	0
140	0	1	79	1	1	0	0	0	0	0	144	80	0.76	1	0	0	0	1.4	1.4	51.9593	51.9593	47.4482	47.4	0	1	0	0	0	0	1	0	0	0	0	0	1	1	1	1	2.8	0
141	0	1	70	0	0	0	0	1	1	1	159	67	11.95	0	1	0	0	1.1	1.1	70.3381	70.3381	67.6553	67.7	1	1	0	0	0	0	0	0	0	1	0	0	1	0	1	1	2.2	0
142	0	0	55	0	0	0	0	0	1	0	127	58	0.31	1	0	0	0	0.7	0.7	92.3379	92.3379	97.8523	97.9	0	0	0	0	0	0	0	0	0	0	0	0	0	0	0	0	1.4	0
143	0	1	51	0	0	0	0	0	0	0	131	71	6.26	0	0	0	1	0.9	0.99	94.5541	84.7058	98.5441	87.8	1	0	0	0	0	0	0	0	0	1	0	0	1	0	1	0	1.8	0
144	1	1	76	0	0	0	0	0	0	0	126	56		0	0	0	0	3.2	6.4	20.1727	9.06517	17.8367	7.7	0	0	0	0	0	0	0	0	1	1	0	0	1	0	0	0	6.4	1
145	1	0	81	1	1	0	1	0	0	0	178	72	6.88	0	0	0	0	1.4	2.7	38.3586	17.9763	35.262	15.9	0	1	0	0	0	1	0	0	1	0	1	0	1	1	1	1	2.8	0
146	0	1	81	0	1	0	1	1	0	0	148	84	1.64	1	0	0	0	0.9	0.9	86.0785	86.0785	79.8194	79.8	0	0	0	0	0	0	0	0	1	1	0	0	1	0	0	0	1.8	0
147	0	1	69	0	1	0	0	0	0	0	207	103	7.32	1	1	0	0	3.9	4.3	16.3734	14.6286	14.7502	13.1	0	0	0	0	0	0	0	0	1	1	1	1	1	0	0	0	7.8	0
148	1	0	55	1	1	0	0	0	0	0	168	64	15.26	0	1	0	1	0.98	2.05	62.6251	26.7214	65.1482	26.7	0	1	0	1	0	0	1	0	0	0	0	0	1	1	1	1	1.96	1
149	0	0	67	1	1	0	0	0	0	0	165	100	17.5	0	0	0	0	2.5	3.6	20.4174	13.4045	19.3008	12.4	0	1	0	0	0	0	0	0	1	0	0	0	1	0	1	1	5	0
150	1	1	86	0	1	0	0	0	1	0	100	54	14.406	1	0	0	0	0.8	2.2	97.4191	30.3147	88.8583	26.2	0	0	0	0	0	0	0	0	0	1	0	0	1	0	0	0	1.6	1
151	0	1	75	1	1	0	0	0	0	0	131	67	20.357	0	0	0	0	1.3	1.5	57.1985	48.4916	53.3746	44.9	0	0	0	0	0	0	0	0	1	1	1	0	1	0	0	0	2.6	0
152	1	0	75	1	1	0	0	0	0	0	111	64	13.206	1	0	0	1	1.4	3.1	38.9626	15.5685	36.7799	14.1	0	0	0	0	0	0	0	0	0	0	0	0	0	0	0	0	2.8	1
153	0	1	88	0	1	0	0	1	0	0	140	67	5.994	0	1	1	0	0.9	1.3	84.6422	55.3723	75.9894	48.7	0	1	1	1	0	0	0	0	0	1	0	0	1	0	1	1	1.8	0
154	0	0	61	1	0	0	0	0	0	0	109	74	20.617	1	0	0	0	0.9	0.9	67.6549	67.6549	69.2327	69.2	0	0	0	0	0	0	0	0	0	0	0	0	0	0	0	0	1.8	0
155	0	1	86	1	1	0	0	0	0	0	104	47		1	1	0	1	0.8	1.3	97.4191	55.6313	88.8583	49.4	0	1	0	0	0	0	1	0	0	0	0	0	1	1	1	1	1.6	0
156	0	0	61	1	1	0	0	0	0	0	143	81	10.1	0	1	0	1	1.3	1.4	44.2593	40.6315	44.3846	40.6	1	1	0	1	0	0	1	0	1	0	0	0	1	1	1	1	2.6	0
157	1	1	85	0	0	0	0	0	0	0	147	78	38.58	1	0	0	0	1.5	6.3	47.275	9.02406	41.8495	7.4	0	0	0	0	0	0	1	0	0	1	0	0	1	1	0	0	3	1
158	0	0	74	1	0	0	0	0	0	0	167	103	7.99	1	0	0	1	2.1	2.5	24.4693	20.0097	22.6865	18.4	0	0	0	0	0	0	0	0	0	1	0	0	1	0	0	0	4.2	0
159	0	0	75	0	0	0	0	0	0	0	97	53	0.34	1	0	0	0	1.1	1.8	51.465	29.1538	49.2307	27.1	0	1	0	0	0	0	0	0	0	0	0	0	0	0	1	1	2.2	0
160	0	0	68	1	1	0	0	0	0	0	178	75	3.398	0	0	0	1	0.7	0.89	88.4452	67.0381	89.3123	66.8	0	1	0	0	0	0	1	0	1	1	1	0	1	1	1	1	1.4	0
161	0	1	66	1	1	0	0	0	0	0	144	86	10.752	1	0	0	0	1.01	1.34	78.5523	56.6848	77.1479	54.8	0	0	1	0	0	0	0	0	1	1	0	0	1	0	1	1	2.02	0
162	0	1	91	0	0	0	0	0	0	0	146	90	2.143	1	1	0	0	0.7	0.73	112.353	107.042	82.501	95.8	0	0	0	0	0	0	0	0	0	0	0	0	0	0	0	0	1.4	0
163	0	1	83	0	1	0	1	0	0	0	146	78	1.821	0	0	0	0	1.05	1.05	71.6948	71.6948	65.3233	65.3	0	0	0	0	0	0	0	0	0	1	0	0	1	0	0	0	2.1	0
164	0	1	63	1	1	0	0	1	0	0	161	86	4.63	1	0	0	0	2.3	2.5	30.677	27.8628	29.1321	26.3	0	0	0	0	0	0	0	0	1	1	1	0	1	0	0	0	4.6	0
165	0	0	55	1	0	0	0	0	0	0	184	81	2.135	0	0	0	1	0.97	0.97	63.3707	63.3707	65.9611	66	0	1	0	0	0	0	0	0	0	0	0	0	0	0	1	1	1.94	0
166	1	0	69	1	0	0	0	0	0	0	165	82	20.994	1	0	0	1	2.1	3.91	24.8193	12.1132	23.4975	11.1	0	1	0	0	0	0	1	0	0	0	0	0	1	1	1	1	4.2	0
167	0	1	75	1	1	0	0	1	0	0	125	70	7.072	0	0	0	0	1	1.4	77.424	52.5102	73.298	48.8	0	1	0	0	0	0	0	0	1	0	0	0	1	0	1	1	2	0
168	0	1	70	1	0	0	0	0	1	0	170	99		0	1	0	0	0.95	1.44	83.3038	51.5475	80.7752	48.9	0	0	0	0	0	0	0	0	0	1	1	0	1	0	0	0	1.9	0
169	0	1	83	1	1	0	0	0	0	0	117	66	0.713	1	0	0	0	2.57	4.05	25.5198	15.0986	22.1349	12.8	0	0	0	0	0	0	0	0	1	1	0	1	1	0	0	0	5.14	0
170	1	0	59	1	1	0	0	0	0	0	263	118	0.022	1	0	0	0	1.6	3.07	35.0655	16.5301	35.0196	15.9	0	0	0	0	0	0	1	0	1	1	1	0	1	1	0	0	3.2	0
171	0	0	84	1	1	0	0	1	0	0	189	109	12.378	1	0	0	0	0.85	1.05	67.7234	53.0684	63.1183	48.9	0	0	0	0	0	0	0	0	1	0	0	0	1	0	0	0	1.7	0
172	0	0	53	1	0	0	0	0	0	0	112	55	11.15	0	1	0	0	1.1	1.1	55.2232	55.2232	57.4583	57.5	1	1	0	0	0	0	0	0	0	0	0	0	0	0	1	1	2.2	0
173	0	1	68	1	1	0	0	0	0	0	158	98	4.971	1	1	0	1	1.31	1.65	57.8339	44.3136	55.5477	42	0	1	0	1	0	0	1	0	0	0	0	0	1	1	1	1	2.62	0
174	0	0	89	1	1	0	0	0	0	0	144	73	1.592	1	0	0	0	0.8	1.12	71.7835	48.6848	65.5743	43.7	1	0	0	0	0	0	1	0	0	0	0	0	1	1	1	0	1.6	0
175	0	0	57	1	0	0	0	0	0	0	155	79	11.722	0	1	0	1	0.8	0.87	78.5793	71.3295	82.1027	74.2	1	1	0	0	1	0	0	0	0	0	0	0	0	0	1	1	1.6	0
176	0	1	92	0	1	0	0	0	1	1	130	97	0.209	1	1	0	0	1.54	1.64	45.13	41.9695	38.5937	35.8	0	0	0	0	0	0	0	0	1	0	0	0	1	0	0	0	3.08	0
177	0	0	70	1	1	0	0	1	0	0	184	97	1.047	0	1	0	1	7.47	8.49	5.72203	4.93631	5.0314	4.3	0	0	0	0	0	0	0	0	1	0	0	0	1	0	0	0	14.94	0
178	1	1	57	1	0	1	0	0	0	0	75	54	14.01	1	0	1	1	2.2	8.4	32.9545	7.02186	32.0639	6.3	0	0	0	0	1	0	0	0	0	0	0	0	0	0	1	0	4.4	1
179	1	0	80	1	1	1	0	0	0	0	98	58	21.74	1	0	1	1	2.1	6.6	24.0851	6.42445	21.7502	5.4	1	0	0	1	0	0	1	0	1	0	0	0	1	1	1	0	4.2	1
180	0	1	92	0	0	0	0	0	0	1	120	72	0.179	0	0	1	0	0.9	1.03	83.8819	71.7877	73.8839	62.8	0	1	0	0	0	0	0	0	0	1	0	0	1	0	1	1	1.8	0
181	0	0	82	0	1	0	0	0	0	0	123	99	3.429	1	0	0	1	1.23	1.23	44.4285	44.4285	40.9477	40.9	0	0	0	1	0	0	0	0	0	0	0	0	0	0	1	0	2.46	0
182	0	1	54	1	1	0	0	0	1	0	170	80	6.7	1	0	0	0	1.4	1.5	56.1313	51.8355	56.5573	52	1	1	0	0	0	0	0	0	1	0	0	0	1	0	1	1	2.8	0
183	0	1	79	0	1	0	0	1	0	0	184	79	1.66	0	1	0	0	1.08	1.2	70.1009	62.0754	64.9351	57.2	0	0	0	0	0	1	0	0	1	1	0	0	1	1	0	0	2.16	0
184	0	0	88	1	0	0	0	0	0	1	118	75	10.71	0	1	0	0	0.6	0.7	100.277	83.9351	81.6435	77.6	1	0	0	0	0	0	0	0	0	0	0	0	0	0	1	0	1.2	0
185	1	0	77	1	0	0	0	0	1	0	137	73		0	0	0	0	1.8	3.9	28.9984	11.8815	26.7642	10.5	0	1	0	0	0	0	0	0	1	1	1	0	1	0	1	1	3.6	1
186	0	0	65	1	0	0	0	0	0	0	144	79		0	1	0	1	0.9	1.3	66.7882	43.6923	67.3144	43.2	1	1	0	0	0	1	0	0	0	0	0	0	1	1	1	1	1.8	0
187	0	1	63	0	1	0	0	0	1	0	156	105		1	0	0	0	1.4	1.7	54.402	43.4819	53.0924	42	0	0	0	0	0	0	0	0	0	0	0	0	0	0	0	0	2.8	0
188	1	0	81	1	1	0	0	1	0	1	160	85	22.058	1	0	0	0	1.5	3.38	35.423	13.8715	32.44	12.1	0	0	0	0	0	0	1	0	1	0	0	0	1	1	0	0	3	1
189	1	1	59	1	0	0	0	0	0	0	150	80		1	0	0	0	2.76	7.12	25.1896	8.43855	24.035	7.6	0	0	0	0	0	0	1	0	0	0	0	0	1	1	0	0	5.52	1
190	0	0	76	0	0	0	0	0	0	0	92	61	25.457	0	0	1	1	1.1	1.3	51.3268	42.3273	48.8861	39.9	0	1	0	1	0	0	0	0	0	0	0	0	0	0	1	1	2.2	0
191	0	1	73	1	1	0	0	1	0	0	199	98	12.863	1	1	0	0	1.82	2.27	39.0064	30.2277	36.0385	27.6	0	0	0	0	0	0	1	0	0	1	0	0	1	1	0	0	3.64	0
192	0	0	81	0	1	0	0	0	0	0	151	98	5.915	1	0	0	0	2.3	2.3	21.6302	21.6302	19.3485	19.3	0	1	0	0	0	0	1	0	1	0	0	0	1	1	1	1	4.6	0
193	0	0	61	1	1	0	0	0	0	0	201	112		1	0	0	0	1	1.1	59.9094	53.6695	60.9523	54.3	0	0	0	1	0	1	0	0	0	0	1	1	1	1	1	0	2	0
194	0	0	82	1	0	0	1	0	0	0	155	89	5.992	1	0	0	0	1.6	2.3	32.7988	21.5764	29.795	19.2	0	0	0	0	0	0	0	0	0	0	0	0	0	0	0	0	3.2	0
195	0	0	86	1	1	0	1	1	0	0	164	82	0.743	0	1	0	0	1.01	1.3	55.2366	41.2784	50.5239	37.2	0	1	0	0	0	0	1	0	1	0	0	0	1	1	1	1	2.02	0
196	0	0	85	1	1	0	0	0	0	0	118	61	2.97	0	1	0	0	0.9	1.4	63.2483	37.9851	58.4915	34.3	0	0	0	0	0	0	1	0	0	0	0	0	1	1	0	0	1.8	0
197	0	0	89	0	1	0	1	0	1	0	121	84	29.309	0	0	1	0	1.2	1.6	44.9589	32.2579	40.1642	28.4	0	1	0	0	0	0	0	0	0	0	0	0	0	0	1	1	2.4	0
198	1	0	91	1	0	0	1	1	0	0	139	100	4.233	1	0	0	0	1.7	3.7	29.9429	12.2047	25.9929	10.2	0	0	0	0	0	1	0	0	0	0	0	0	1	1	0	0	3.4	1
199	0	0	46	0	0	0	0	0	0	0	129	81	26.83	0	0	0	0	0.9	1	71.6442	63.442	76.9258	67.7	0	1	0	0	0	0	0	0	0	0	0	0	0	0	1	1	1.8	0
200	0	1	78	0	1	0	0	0	0	0	153	82		0	0	0	0	0.9	1.2	86.7405	62.2361	81.5193	57.6	0	1	0	0	0	0	0	0	0	1	0	0	1	0	1	1	1.8	0
201	1	0	54	1	0	0	0	0	0	0	141	63	36.789	0	1	0	1	0.7	1.9	92.6825	29.2792	98.5421	29.5	0	1	0	0	0	0	0	0	0	0	0	0	0	0	1	1	1.4	1
202	0	0	78	1	1	0	0	1	0	0	100	60	0.33	0	0	0	0	4.1	4.7	11.1859	9.55478	9.82362	8.3	1	0	0	0	1	1	0	0	1	0	0	0	1	1	1	0	8.2	0
203	1	1	74	1	0	0	0	0	0	0	128	77	30.148	0	1	0	1	1.83	10.9	38.6536	4.93025	35.55	4.1	0	0	0	0	0	0	0	0	0	1	0	0	1	0	0	0	3.66	1
204	1	0	89	1	1	0	0	1	0	0	134	91	9.009	0	1	0	0	1.08	2.14	50.7715	23.0618	45.6205	20	0	0	0	0	0	0	0	0	0	0	0	0	0	0	0	0	2.16	0
205	0	0	79	1	0	0	0	1	0	0	148	106	2.12	1	0	0	0	0.8	1.4	73.5415	38.5538	70.3462	35.8	0	0	0	0	0	0	1	0	1	1	1	0	1	1	0	0	1.6	0
206	0	1	77	0	1	0	0	0	0	0	223	131	4.007	0	0	0	0	1.2	1.7	62.3994	41.7462	57.9776	38.1	0	0	0	1	0	0	1	0	1	0	0	0	1	1	1	0	2.4	0
207	0	1	70	1	1	0	1	1	0	0	158	83	15.145	1	0	0	0	1.01	1.65	77.6196	44.0536	75.0103	41.4	0	0	0	0	0	0	1	0	1	1	1	1	1	1	0	0	2.02	0
208	1	0	82	1	0	0	0	0	1	0	95	42	16.224	1	1	0	1	2.4	7.6	20.5423	5.43192	18.2494	4.5	0	0	0	0	0	0	0	0	1	0	0	0	1	0	0	0	4.8	1
209	1	0	87	1	1	0	0	1	0	1	76	59	2.114	1	0	1	0	1	2.1	55.7435	23.6785	50.7774	20.7	0	0	0	0	0	0	0	0	0	0	0	0	0	0	0	0	2	1
210	0	0	87	1	1	0	0	1	0	0	98	59	25.984	1	1	1	1	0.8	0.9	72.1155	62.9504	66.502	57.7	0	0	0	0	0	1	0	0	1	1	0	0	1	1	0	0	1.6	0
211	0	0	59	1	0	0	0	0	0	0	119	65	11.95	0	0	1	1	0.6	0.6	108.755	108.755	100.091	100.1	1	1	0	1	0	0	0	0	0	0	0	0	0	0	1	1	1.2	0
212	0	0	78	1	1	1	0	0	1	0	109	65	16.428	1	0	0	0	1.27	1.63	43.2546	32.4308	40.5162	30	0	0	0	0	0	0	1	0	0	0	0	0	1	1	0	0	2.54	0
213	0	0	64	1	1	0	0	0	0	0	126	65	37.669	1	1	0	1	0.6	1	106.973	59.3284	96.6362	59.7	0	1	0	1	0	0	0	0	0	0	0	0	0	0	1	1	1.2	0
214	0	1	59	0	1	0	0	0	0	0	217	114	7.255	1	0	0	0	0.8	0.8	105.163	105.163	107.416	107.4	0	0	0	0	0	0	0	0	1	0	0	0	1	0	0	0	1.6	0
215	0	1	80	1	1	0	0	1	0	0	151	90	3.965	0	1	0	0	1	1	76.4162	76.4162	70.7682	70.8	0	1	0	1	0	0	0	0	0	0	0	0	0	0	1	1	2	0
216	0	1	76	0	1	0	0	0	0	0	114	76	4.154	1	0	0	0	1.1	1.1	69.1736	69.1736	64.8631	64.9	1	1	0	0	0	0	0	0	1	0	0	0	1	0	1	1	2.2	0
217	1	0	69	0	1	0	0	0	0	0	96	60	11.519	0	1	1	1	1.8	6.8	29.6515	6.3961	28.3113	5.7	1	1	0	0	0	0	0	0	1	0	0	0	1	0	1	1	3.6	1
218	0	0	78	0	1	0	0	1	0	0	207	140	0.904	0	0	0	0	1	1.3	56.993	42.1047	54.0913	39.4	0	1	0	0	0	0	0	0	0	0	0	0	0	0	1	1	2	0
219	1	0	74	1	1	0	0	0	1	0	126	86		1	1	0	1	2.8	5.7	17.5567	7.73007	16.022	6.8	0	0	0	0	0	0	1	1	1	0	0	0	1	1	0	0	5.6	1
220	0	1	59	1	0	0	0	0	0	0	104	59	9.7	0	1	0	0	1	1.5	81.2887	50.9121	82.017	50.2	0	0	0	0	0	0	0	0	0	1	0	0	1	0	0	0	2	0
221	0	0	61	1	1	0	0	0	0	0	233	94	0.494	0	0	0	0	1.2	1.6	48.5422	34.829	48.8945	34.5	0	1	1	0	0	0	1	0	0	0	1	0	1	1	1	1	2.4	0
222	0	0	76	1	0	0	0	0	0	0	94	45	25.155	0	0	0	0	0.8	1.4	74.1218	38.858	71.8444	36.5	0	1	0	0	0	0	0	0	0	0	0	0	0	0	1	1	1.6	0
223	0	0	47	1	1	0	0	0	0	0	179	80	9.003	1	0	0	0	0.7	0.9	95.3318	71.3321	103.509	76.4	1	1	0	0	0	0	1	0	0	0	0	0	1	1	1	1	1.4	0
224	1	0	73	1	1	0	0	1	0	0	91	49	27.208	1	0	0	0	0.9	1.8	65.2329	29.3142	63.6359	27.5	1	1	0	0	0	0	0	0	1	0	0	0	1	0	1	1	1.8	1
225	0	0	84	0	1	0	0	1	0	0	156	79	6.672	0	1	0	0	1.08	1.3	51.3709	41.4761	47.2513	37.8	1	0	0	0	0	0	0	0	0	0	0	0	0	0	1	0	2.16	0
226	1	0	74	1	1	0	0	1	0	0	136	82	1.673	1	0	0	0	1.1	2.5	51.6055	20.0097	49.5777	18.4	1	0	0	0	0	0	1	0	1	0	0	0	1	1	1	0	2.2	1
227	0	1	82	0	1	0	1	1	0	0	166	104	1.463	1	0	0	0	2.1	2.2	32.2974	30.6093	28.456	26.9	0	1	0	0	1	0	0	0	1	1	0	0	1	0	1	1	4.2	0
228	1	0	83	1	1	0	0	0	0	0	177	103	1.184	0	0	0	1	0.6	1.7	101.475	30.5075	84.5621	27.5	0	1	0	0	0	0	0	1	0	0	0	0	1	0	1	1	1.2	1
229	0	0	89	1	1	0	0	0	0	0	161	82		0	0	0	0	1.4	1.4	37.6321	37.6321	33.335	33.3	0	0	0	0	0	0	1	0	1	0	0	0	1	1	0	0	2.8	0
230	1	0	81	0	1	0	0	0	0	0	162	104	0.629	1	0	0	0	3.2	7.2	14.7758	5.79606	12.9792	4.9	0	0	0	0	0	0	0	0	1	0	0	0	1	0	0	0	6.4	1
231	1	1	82	0	0	0	0	1	0	0	79	50	15.15	0	0	1	0	1.1	2.3	68.1148	29.0787	62.186	25.5	1	1	0	0	0	0	0	0	0	0	1	0	1	0	1	1	2.2	1
232	0	0	82	0	0	0	0	0	0	0	163	72	2.542	0	0	0	0	1	1	56.4173	56.4173	52.5926	52.6	1	1	0	0	0	0	0	0	1	0	0	0	1	0	1	1	2	0
233	0	0	34	1	0	1	0	0	0	0	103	72	14.587	0	1	0	0	0.81	1	86.027	67.4569	95.0609	73.7	0	0	0	0	0	1	0	0	0	0	0	1	1	1	0	0	1.62	0
234	0	0	91	1	1	0	1	0	0	0	118	65	1.497	1	1	0	0	0.83	1.5	68.4881	34.5957	61.8447	30.2	0	1	0	0	0	0	1	0	1	0	0	0	1	1	1	1	1.66	0
235	0	1	52	0	0	0	0	0	0	1	134	85		1	0	0	0	0.98	1.1	85.3669	74.7132	88.2809	76.8	0	0	0	0	0	0	0	0	0	1	0	0	1	0	0	0	1.96	0
236	0	1	80	1	1	0	0	0	0	0	120	58	7.89	1	1	0	0	0.9	1.2	86.2958	61.9171	80.382	56.8	0	0	0	0	0	1	1	0	1	0	0	0	1	1	0	0	1.8	0
237	0	0	67	1	1	0	0	0	0	0	145	80	1.647	1	0	0	0	0.6	0.6	105.983	105.983	94.621	94.6	0	0	0	0	0	0	1	0	1	1	0	0	1	1	0	0	1.2	0
238	0	0	75	0	1	0	0	0	0	0	125	84	0.619	1	0	0	0	0.92	1.1	63.2511	51.465	61.1027	49.2	0	0	0	0	0	0	1	0	0	0	0	0	1	1	0	0	1.84	0
239	0	1	79	1	0	0	0	1	0	0	101	69	28.257	0	1	0	0	0.9	1.1	86.5165	68.6321	80.9487	63.5	1	0	0	0	0	0	0	0	0	1	0	0	1	0	1	0	1.8	0
240	0	1	86	0	0	0	0	0	1	0	154	80	0.44	1	0	0	0	1.2	1.2	61.0147	61.0147	54.4256	54.4	0	0	0	0	0	0	0	0	0	1	0	0	1	0	0	0	2.4	0
241	0	1	80	0	1	0	0	1	0	0	180	99	0.69	0	0	0	0	1.6	1.6	44.4254	44.4254	40.0919	40.1	0	1	0	0	0	0	0	0	1	1	0	0	1	0	1	1	3.2	0
242	0	0	69	1	0	0	1	0	0	0	69	34	5.53	1	0	1	0	1.56	2.4	34.9756	21.2749	33.6586	20	0	0	0	0	0	0	1	0	0	0	0	0	1	1	0	0	3.12	0
243	0	1	80	1	0	0	0	0	0	0	201	100		1	1	0	1	1.3	2.1	56.454	32.4597	51.5324	28.9	0	1	0	0	0	0	0	0	0	0	0	0	0	0	1	1	2.6	0
244	0	0	57	1	1	0	0	1	0	0	166	77	0.51	1	0	0	0	1.4	2.5	41.1948	21.0985	41.7373	20.7	0	0	0	0	1	0	1	0	1	0	1	1	1	1	1	0	2.8	0
245	0	0	73	1	0	0	0	0	0	0	159	67	10.155	0	1	0	0	2	2.5	25.9581	20.065	24.2346	18.5	0	1	0	0	0	0	0	0	0	0	0	0	0	0	1	1	4	0
246	0	0	84	0	0	0	0	0	0	0	93	62	14.902	0	0	1	1	0.9	1	63.4004	56.142	58.9039	51.9	1	0	0	0	0	0	0	0	0	0	0	0	0	0	1	0	1.8	0
247	0	1	94	0	1	0	0	1	0	0	109	46	11.44	1	0	0	0	1.6	2.1	42.9946	31.4143	36.3368	26.2	0	0	0	0	0	0	1	0	0	0	0	0	1	1	0	0	3.2	0
248	1	1	72	1	1	0	1	1	0	0	141	70	10.974	1	0	0	0	1.7	3.5	42.3191	18.3916	39.4123	16.5	0	0	0	0	0	0	0	0	0	1	0	0	1	0	0	0	3.4	1
249	0	0	68	1	1	0	0	0	0	0	173	84	5.153	0	0	0	0	2.3	3.4	22.4122	14.2755	21.1985	13.2	0	0	0	0	0	0	0	1	0	0	0	0	1	0	0	0	4.6	0
250	0	1	71	1	1	0	0	1	0	0	165	75		0	0	0	1	2.1	2.3	33.2557	29.9415	30.742	27.5	0	0	0	0	0	0	0	0	1	1	1	0	1	0	0	0	4.2	0
251	0	0	74	1	1	0	0	1	1	0	127	76	7.827	1	0	0	0	0.9	0.9	65.0529	65.0529	63.1904	63.2	0	0	0	1	0	0	0	0	0	0	0	0	0	0	1	0	1.8	0
252	0	0	35	1	1	0	0	0	0	0	117	86	39.331	1	0	0	0	0.5	0.5	149.231	149.231	125.795	125.8	1	0	0	0	0	0	1	0	1	1	0	0	1	1	1	0	1	0
253	0	1	86	1	1	0	0	1	1	0	113	39	8.1	1	0	0	0	1.3	1.6	55.6313	43.7779	49.4056	38.4	1	1	0	0	0	0	0	0	0	1	0	0	1	0	1	1	2.6	0
254	0	0	80	1	1	0	0	0	0	0	160	76	0.57	0	0	0	0	2.1	3.3	24.0851	14.2963	21.7502	12.6	0	1	0	0	0	1	0	0	1	1	1	0	1	1	1	1	4.2	0
255	0	1	82	0	0	0	0	0	0	1	105	63	33.87	0	1	0	0	0.9	1.6	85.8643	44.2033	79.2606	39.5	0	0	0	0	1	0	0	0	0	0	0	0	0	0	1	0	1.8	0
256	0	0	84	0	1	0	0	0	0	0	141	64	7.4	1	0	0	0	1	1.2	56.142	45.4897	51.8589	41.6	1	0	1	0	0	0	1	0	1	0	0	0	1	1	1	1	2	0
257	0	1	69	0	0	0	0	0	1	0	108	57	1.34	1	0	0	0	1.3	1.3	58.1749	58.1749	55.6723	55.7	1	1	0	0	0	0	0	0	0	1	0	0	1	0	1	1	2.6	0
258	0	0	76	1	1	0	0	0	1	0	149	79	0.53	1	0	0	0	0.7	0.7	86.4706	86.4706	84.4317	84.4	0	0	0	0	0	0	1	0	1	0	0	0	1	1	0	0	1.4	0
259	0	0	74	1	0	0	0	0	0	0	100	59	0.52	0	0	0	0	1.4	1.7	39.0689	31.2266	37.0392	29.3	0	0	0	0	0	0	0	0	1	0	0	0	1	0	0	0	2.8	0
260	1	0	57	1	1	0	0	0	1	0	70	49	0.49	1	0	1	1	0.9	4	68.5928	12.2658	71.2056	11.7	0	1	1	1	0	0	0	0	0	0	0	0	0	0	1	1	1.8	1
261	0	0	63	0	0	0	0	0	0	0	126	71		1	1	0	1	1.4	1.4	40.3663	40.3663	40.0147	40	0	0	0	0	0	0	0	0	0	0	0	0	0	0	0	0	2.8	0
262	0	1	80	0	1	0	0	0	0	0	146	73		1	0	0	0	1.4	2	51.8267	34.3397	47.1161	30.6	0	0	0	0	0	0	0	0	1	1	0	0	1	0	0	0	2.8	0
263	0	0	73	0	1	1	0	0	0	0	125	63	27.78	0	1	0	0	1	1.3	57.7647	42.6748	56.0249	40.8	1	0	0	0	0	0	0	0	1	0	0	0	1	0	1	0	2	0
264	0	0	44	0	0	0	0	0	0	0	115	75	29.06	0	1	0	1	0.9	0.9	72.2936	72.2936	78.0142	78	1	0	0	0	0	0	0	0	0	0	0	0	0	0	1	0	1.8	0
265	0	1	81	1	0	0	0	1	0	0	109	64	2.38	1	0	0	0	1.1	1.1	68.2847	68.2847	62.6244	62.6	0	0	0	0	0	1	0	0	1	1	1	0	1	1	0	0	2.2	0
266	0	0	56	0	0	0	0	0	0	0	105	65	10.15	1	0	1	1	1.1	1.7	54.6094	33.0443	56.2601	33.2	1	1	0	0	0	0	0	0	0	0	0	0	0	0	1	1	2.2	0
267	0	1	75	1	0	0	0	1	1	0	167	68		0	0	0	0	1.8	2.1	39.2908	32.8878	36.0137	29.9	1	0	0	1	0	0	0	0	0	0	0	0	0	0	1	0	3.6	0
268	0	0	76	1	1	0	0	0	0	0	167	81	12.58	0	1	0	0	1.1	1.5	51.3268	35.8841	48.8861	33.6	0	1	0	0	0	0	0	0	0	0	0	0	0	0	1	1	2.2	0
269	0	1	82	1	0	0	0	1	0	0	148	76	7.03	0	0	0	0	1.2	1.4	61.6075	51.5676	55.9766	46.5	0	1	0	0	0	0	0	0	0	0	0	0	0	0	1	1	2.4	0
270	0	1	74	0	1	0	1	1	0	0	199	103	19.61	0	0	0	0	1.2	1.3	62.9048	57.3546	59.2124	53.8	0	1	0	0	0	0	1	0	0	1	0	0	1	1	1	1	2.4	0
271	0	0	82	0	0	0	1	0	1	0	136	58		0	1	0	0	0.9	1.1	63.7113	50.5412	59.7372	46.9	0	1	0	0	0	0	0	0	1	0	0	0	1	0	1	1	1.8	0
272	0	0	81	0	0	0	0	1	0	0	144	89		0	0	0	0	0.6	0.6	101.978	101.978	85.7585	85.8	1	1	0	0	0	0	0	0	0	0	0	0	0	0	1	1	1.2	0
273	0	1	88	0	0	0	0	0	0	0	125	57	13.9	1	0	1	0	1.2	1.8	60.7306	38.0363	53.6663	32.9	1	1	0	0	1	0	0	0	0	1	0	0	1	0	1	1	2.4	0
274	0	1	93	0	0	0	0	0	0	1	168	104	0.91	0	0	1	0	1.6	1.8	43.088	37.612	36.5929	31.7	0	1	0	0	1	0	0	0	1	0	0	0	1	0	1	1	3.2	0
275	0	0	41	0	0	0	0	0	0	0	109	71	8.663	0	0	0	1	0.7	0.9	98.0119	73.3375	107.965	79.7	1	1	0	0	0	0	0	0	0	0	0	0	0	0	1	1	1.4	0
276	0	1	72	1	0	0	0	0	1	0	136	79	8.79	1	0	0	0	0.8	0.8	100.997	100.997	98.0412	98	0	0	0	0	0	0	0	0	1	1	0	0	1	0	0	0	1.6	0
277	0	0	53	0	0	0	0	0	0	0	96	52	9.558	0	0	0	1	1.07	1.1	57.0138	55.2232	59.4116	57.5	0	0	1	1	1	0	0	0	0	0	0	0	0	0	1	1	2.14	0
278	0	0	46	0	0	0	0	0	0	0	97	49	7.333	0	0	0	1	0.8	1.1	82.0751	56.8342	88.6984	60.4	0	1	0	0	1	0	0	0	0	0	0	0	0	0	1	1	1.6	0
279	0	1	91	1	0	0	0	1	1	0	105	67	11.947	1	0	0	0	0.8	0.8	96.3079	96.3079	85.7915	85.8	0	0	0	1	0	0	0	0	0	0	0	0	0	0	1	0	1.6	0
280	0	0	65	1	1	0	0	0	0	0	128	66		1	1	0	1	0.8	0.8	76.512	76.512	77.616	77.6	1	1	0	0	0	0	0	0	0	0	0	0	0	0	1	1	1.6	0
281	0	0	72	0	0	1	0	0	0	0	104	57	1.97	0	0	1	0	1.2	1.2	46.9357	46.9357	45.2587	45.3	1	1	0	0	0	0	0	0	0	0	0	0	0	0	1	1	2.4	0
282	0	0	45	0	0	0	0	0	0	0	140	72		0	0	0	1	0.77	0.77	86.1597	86.1597	93.5481	93.5	0	0	0	0	0	0	1	0	0	0	0	0	1	1	0	0	1.54	0
283	0	0	78	1	1	0	1	0	0	0	171	66		0	1	0	0	3.3	4.1	14.37	11.1859	12.7716	9.8	0	1	0	0	0	0	1	0	0	0	0	0	1	1	1	1	6.6	0
284	0	0	34	0	0	0	0	0	0	0	91	67	1.08	1	0	0	1	0.6	0.6	121.63	121.63	119.306	119.3	0	1	0	0	0	0	0	0	0	0	0	0	0	0	1	1	1.2	0
285	0	0	79	0	1	0	0	0	0	0	161	99	0.56	1	1	0	0	1.6	1.9	33.0479	27.103	30.4296	24.7	0	0	0	0	0	0	0	0	1	0	0	0	1	0	0	0	3.2	0
286	0	0	42	0	0	0	0	0	0	0	148	103	0.412	1	1	0	1	0.8	0.8	83.6048	83.6048	91.226	91.2	1	1	0	0	0	0	0	0	0	0	0	0	0	0	1	1	1.6	0
287	0	1	90	0	1	1	1	0	0	0	135	87	21.905	1	0	0	0	1.36	1.61	52.3236	43.065	45.4865	37.1	0	0	0	0	0	0	1	0	0	1	0	0	1	1	0	0	2.72	0
288	1	1	65	0	1	0	0	0	0	0	127	77	8.258	1	0	0	0	1	2.23	79.7061	31.5899	78.632	29.8	0	0	0	0	0	0	0	0	0	0	1	0	1	0	0	0	2	1
289	0	1	62	1	1	0	0	1	0	0	146	84	10.494	1	1	0	0	0.8	0.8	104.11	104.11	105.176	105.2	0	0	0	0	0	1	0	0	1	0	0	0	1	1	0	0	1.6	0
290	0	0	24	0	0	0	0	0	0	0	144	86	7.233	0	0	0	1	0.8	0.8	93.663	93.663	103.522	103.5	1	0	0	0	0	0	0	0	0	0	0	0	0	0	1	0	1.6	0
291	0	0	82	0	0	0	0	0	0	0	105	66	6.776	0	0	0	0	1.3	1.3	41.6795	41.6795	38.2972	38.3	0	0	0	0	0	0	0	0	0	0	0	0	0	0	0	0	2.6	0
292	0	0	79	1	0	0	0	1	0	1	117	92	8.185	1	0	0	0	1.01	1.74	56.1968	29.9989	53.0704	27.5	0	0	0	0	0	0	0	0	0	0	0	0	0	0	0	0	2.02	0
293	0	0	82	1	1	0	0	1	0	0	103	72	0.71	1	0	0	0	0.83	0.94	69.9514	60.5931	65.8808	56.7	0	0	0	0	0	0	0	0	0	0	0	0	0	0	0	0	1.66	0
294	0	0	82	0	1	0	0	1	0	0	136	70	5.741	0	0	0	0	1	1.15	56.4173	48.0139	52.5926	44.4	0	0	0	0	0	1	1	0	1	1	1	0	1	1	0	0	2	0
295	0	1	59	1	1	0	0	0	0	0	84	57	17.289	0	1	1	1	1.18	1.63	67.155	46.2557	67.1427	45.4	0	0	0	0	0	0	0	0	0	1	0	0	1	0	0	0	2.36	0
296	0	1	83	1	1	0	0	1	0	0	126	62	11.215	1	1	0	1	0.8	1.4	98.1238	51.4409	90.7507	46.1	0	1	0	1	0	1	0	0	1	0	0	0	1	1	1	1	1.6	0
297	0	0	79	0	1	0	0	1	0	0	172	115	8.545	0	1	0	0	1.02	1.56	55.5615	34.0277	52.442	31.4	0	1	0	0	0	0	0	0	1	0	0	0	1	0	1	1	2.04	0
298	0	0	79	1	1	0	0	1	0	0	163	97	9.712	0	1	0	0	0.74	0.94	80.4647	61.0533	77.2993	57.9	0	0	0	0	0	0	1	0	0	0	0	0	1	1	0	0	1.48	0
299	0	0	29	0	0	0	0	0	0	0	105	71	5.327	0	0	0	1	0.7	0.91	105.149	77.6813	117.46	85.5	1	0	0	0	0	0	0	0	0	0	0	0	0	0	1	0	1.4	0
300	0	1	58	0	0	0	0	1	0	0	111	75		0	0	0	0	1.6	1.8	47.4223	41.3954	46.7922	40.6	0	1	0	0	0	0	0	0	1	0	1	0	1	0	1	1	3.2	0
301	1	0	76	1	1	0	0	0	1	0	134	64	0.493	1	0	0	0	0.88	4.11	66.4016	11.2134	64.025	9.9	0	0	0	1	0	0	1	0	1	0	0	0	1	1	1	0	1.76	1
302	0	0	72	1	0	0	0	0	0	0	142	73	12.428	0	0	0	1	1.25	1.33	44.7759	41.6825	43.0792	40	0	0	0	0	0	0	0	0	0	0	0	0	0	0	0	0	2.5	0
303	1	1	57	1	1	0	0	0	0	0	129	73	38.053	0	1	0	1	1.32	3.14	59.4194	21.8582	59.4609	20.9	0	1	0	0	0	0	0	0	0	0	0	0	0	0	1	1	2.64	1
304	0	0	88	0	1	0	0	0	0	0	87	46	0.207	1	0	0	0	0.9	1.25	62.8045	42.9885	57.2718	38.5	0	0	0	0	0	0	0	0	0	0	1	0	1	0	0	0	1.8	0
305	0	0	89	0	1	0	0	0	0	0	160	66	5.821	1	0	0	0	1	1.29	55.4869	41.359	50.069	36.8	0	1	0	0	0	1	0	0	1	0	0	0	1	1	1	1	2	0
306	0	0	87	1	1	0	0	0	0	0	135	85	12.352	1	0	0	0	1.4	1.4	37.8062	37.8062	33.8066	33.8	0	1	0	0	0	0	1	0	1	0	0	0	1	1	1	1	2.8	0
307	0	1	73	1	1	0	0	1	0	0	183	100	4.431	1	0	0	0	1.79	2.06	39.7618	33.8108	36.77	31	0	0	0	0	0	0	1	0	1	0	1	0	1	1	0	0	3.58	0
308	0	0	45	1	0	0	0	0	0	0	106	66	6.083	0	1	0	1	0.6	0.67	114.902	101.164	110.434	106.5	0	0	1	0	0	0	0	0	0	1	0	0	1	0	1	1	1.2	0
309	0	0	28	0	0	0	0	0	0	0	112	68	15.289	0	0	0	1	0.78	0.78	93.4688	93.4688	103.782	103.8	1	0	0	0	0	0	0	0	0	0	0	0	0	0	1	0	1.56	0
310	0	0	47	0	0	0	0	0	0	0	136	86	29.503	0	0	0	1	0.7	0.81	95.3318	80.5544	103.509	86.8	1	1	0	1	0	0	0	0	0	0	0	0	0	0	1	1	1.4	0
311	0	0	26	0	0	0	0	0	0	1	187	100	23.875	0	0	0	0	0.5	0.55	158.513	142.003	134.004	129.9	1	1	0	0	0	0	0	0	0	0	0	0	0	0	1	1	1	0
312	0	0	58	0	0	0	0	0	0	0	130	72	1.81	0	0	0	1	0.74	0.89	85.6737	69.2381	89.5862	71.7	0	0	0	0	0	0	0	0	0	0	0	0	0	0	0	0	1.48	0
313	0	1	48	0	0	0	0	0	0	0	124	73	4.489	0	0	0	0	0.85	0.94	102.252	91.0398	107.844	95.5	1	0	0	0	0	0	0	0	0	0	0	0	0	0	1	0	1.7	0
314	0	1	42	0	0	0	0	0	0	0	208	129	1.601	1	1	0	0	0.7	0.76	131.447	119.546	116.398	128.8	1	0	0	0	0	0	0	0	0	0	0	0	0	0	1	0	1.4	0
315	0	0	90	0	1	0	0	0	0	0	175	95	17.555	1	0	0	0	0.86	1.11	65.8862	49.0798	59.6636	43.8	0	0	0	0	0	0	0	0	1	0	1	0	1	0	0	0	1.72	0
316	0	0	55	0	0	0	0	0	0	0	141	92	7.542	0	0	0	0	0.8	0.9	79.1512	69.0919	83.2643	72.2	0	1	0	0	0	0	0	0	0	0	0	0	0	0	1	1	1.6	0
317	0	0	73	1	0	0	0	0	0	0	143	110	3.608	0	0	0	0	0.92	1.03	63.5991	55.8275	61.9672	54.1	0	0	0	0	0	0	0	0	0	0	0	0	0	0	0	0	1.84	0
318	0	0	89	0	1	1	0	0	0	0	101	71	1.13	0	1	0	0	1.1	1.2	49.7077	44.9589	44.6196	40.2	1	1	0	0	0	1	0	0	0	0	0	0	1	1	1	1	2.2	0
319	0	0	74	1	1	0	0	0	0	0	130	77	3.25	1	0	0	0	1.6	1.6	33.4895	33.4895	31.5173	31.5	0	0	0	0	0	0	1	0	1	0	0	0	1	1	0	0	3.2	0
320	0	0	34	0	0	0	0	0	0	0	118	67	28.921	0	0	0	1	0.81	0.81	86.027	86.027	95.0609	95.1	1	0	0	0	0	0	0	0	0	0	0	0	0	0	1	0	1.62	0
321	0	0	84	0	1	0	0	0	0	0	175	83	25.21	0	1	0	0	0.71	0.92	83.3558	61.8126	78.4606	57.4	0	0	0	0	0	0	1	0	1	0	0	0	1	1	0	0	1.42	0
322	1	0	84	1	1	1	0	0	1	0	104	62	8.709	0	1	1	0	1.01	2.76	55.5011	17.3972	51.2387	15.2	0	0	0	0	0	1	1	0	1	0	0	0	1	1	0	0	2.02	1
323	0	0	79	1	1	0	0	0	0	1	104	47		1	0	0	0	1.13	1.39	49.3681	38.874	46.3345	36.1	0	0	0	0	0	1	0	0	0	0	1	0	1	1	0	0	2.26	0
324	0	0	85	0	0	0	0	0	0	0	163	83	4.066	1	1	1	0	1.4	1.4	37.9851	37.9851	34.2849	34.3	0	0	1	0	0	0	0	0	0	1	0	0	1	0	1	1	2.8	0
325	0	0	60	1	1	0	0	1	0	0	164	101	1.548	1	0	0	0	0.7	0.79	90.7212	78.9024	94.4751	81.6	0	0	0	0	0	1	0	0	1	0	1	0	1	1	0	0	1.4	0
326	0	1	52	0	0	0	0	0	0	0	104	61	2.162	0	0	0	0	1.3	1.6	61.6132	48.4853	62.7338	48.8	0	1	0	0	0	0	0	0	0	1	0	0	1	0	1	1	2.6	0
327	0	0	80	1	1	0	0	0	0	0	115	62	5.92	0	0	0	0	1.4	2.3	38.4554	21.6848	35.5105	19.5	0	0	0	0	0	1	0	0	0	0	0	0	1	1	0	0	2.8	0
328	0	0	72	1	1	0	1	0	0	0	186	81	11.659	0	1	0	0	1.1	1.2	51.8933	46.9357	50.2792	45.3	0	1	0	0	0	0	1	0	1	0	0	0	1	1	1	1	2.2	0
329	0	0	65	1	1	0	0	0	0	0	131	59	16.84	0	0	0	0	0.95	1.2	62.7484	47.9204	63.055	47.5	1	1	0	0	0	0	1	0	0	0	0	0	1	1	1	1	1.9	0
330	0	0	21	0	0	0	0	0	0	0	98	63	9.221	0	0	0	1	1.1	1.1	66.6406	66.6406	71.941	71.9	0	0	0	0	0	0	0	0	0	0	0	0	0	0	0	0	2.2	0
331	0	0	36	0	0	0	0	0	0	0	99	58	8.491	0	0	0	0	0.9	0.9	75.2994	75.2994	82.5239	82.5	1	1	0	0	0	0	0	0	0	0	0	0	0	0	1	1	1.8	0
332	0	0	43	0	0	0	0	0	0	0	100	64	6.448	0	0	0	0	0.8	0.8	83.2064	83.2064	90.5874	90.6	1	1	0	0	0	0	0	0	0	0	0	0	0	0	1	1	1.6	0
333	0	0	31	0	0	0	0	0	0	0	75	42	11.763	0	1	1	1	0.7	0.9	103.735	77.6202	115.822	85.5	1	1	0	0	0	0	0	0	0	0	0	0	0	0	1	1	1.4	0
334	0	0	32	0	0	0	0	0	0	0	115	62	9.622	0	0	0	1	0.6	0.6	123.136	123.136	120.994	121	0	1	0	0	0	0	0	0	0	0	0	0	0	0	1	1	1.2	0
335	0	0	77	1	1	0	0	0	0	0	149	82	4.557	1	0	0	0	0.72	0.93	83.4829	62.1341	81.0332	59.5	1	1	0	0	0	0	0	0	0	0	0	0	0	0	1	1	1.44	0
336	0	0	71	0	0	0	0	0	0	0	194	84	12.499	1	0	0	0	1.3	2.3	42.9162	22.2166	41.3738	20.8	0	0	0	0	0	0	0	0	1	1	0	0	1	0	0	0	2.6	0
337	0	0	19	0	0	0	0	0	0	0	119	74		0	0	0	0	0.8	0.8	98.2119	98.2119	107.223	107.2	1	0	0	0	0	0	0	0	0	0	0	0	0	0	1	0	1.6	0
338	0	0	24	0	0	0	0	0	0	0	115	77	3.074	1	0	0	1	0.62	0.62	125.694	125.694	126.615	126.6	0	0	0	0	0	0	0	0	0	0	0	0	0	0	0	0	1.24	0
339	0	1	77	0	1	0	0	1	0	0	133	86	2.98	0	0	0	0	1.21	1.65	61.8046	43.2095	57.3988	39.5	0	0	0	0	0	0	0	0	1	1	0	0	1	0	0	0	2.42	0
340	0	0	26	0	0	0	0	0	0	0	129	84	1.283	0	0	0	1	0.65	0.65	117.105	117.105	122.923	122.9	1	1	0	0	0	0	0	0	0	0	0	0	0	0	1	1	1.3	0
341	0	1	48	0	1	0	0	0	0	0	103	65	0.691	0	0	0	0	1.01	1.01	83.7981	83.7981	87.5463	87.5	1	0	0	0	0	0	0	0	1	0	0	0	1	0	1	0	2.02	0
342	0	0	27	0	0	0	0	0	0	0	116	81	6.574	0	0	0	1	0.63	0.74	120.479	100.059	123.324	111.4	1	0	0	0	0	0	0	0	0	0	0	0	0	0	1	0	1.26	0
343	0	0	20	0	0	0	0	0	0	0	113	66	0.009	1	0	0	0	0.64	0.74	125.741	106.344	128.87	117	0	0	0	0	0	0	0	0	0	0	0	0	0	0	0	0	1.28	0
344	0	0	80	0	1	0	0	0	0	0	133	93	9.321	0	0	0	0	0.83	0.93	70.3029	61.6539	66.8129	58.2	1	0	0	0	0	0	0	0	0	0	0	0	0	0	1	0	1.66	0
345	1	0	70	0	1	0	0	0	0	0	142	70	5.558	0	0	1	1	1.3	3.09	43.0399	15.8471	41.6654	14.6	0	1	0	0	0	0	0	0	1	0	1	0	1	0	1	1	2.6	1
346	0	0	65	0	0	0	0	0	0	0	162	93	11.062	0	0	0	1	0.7	0.8	89.2591	76.512	91.2145	77.6	1	0	0	1	0	0	0	0	0	0	0	0	0	0	1	0	1.4	0
347	1	1	70	0	0	0	0	0	0	0	104	70		1	0	0	0	1.78	4.59	40.3621	13.5278	37.8084	12	0	0	0	0	0	0	0	0	0	0	0	0	0	0	0	0	3.56	1
348	0	0	43	0	0	0	0	0	0	0	106	66	19.437	0	0	0	1	0.73	0.93	92.4801	69.9348	101.192	75.5	0	1	0	0	0	0	0	0	0	0	0	0	0	0	1	1	1.46	0
349	0	0	32	0	0	0	0	0	0	0	108	86	4.276	0	0	0	1	0.8	0.9	88.3498	77.1215	97.8647	84.9	1	1	0	0	0	0	0	0	0	0	0	0	0	0	1	1	1.6	0
350	0	1	89	0	0	0	0	1	0	0	112	64	10.204	1	0	0	0	1.22	1.31	59.4467	54.759	52.2363	47.9	1	1	0	0	0	0	0	0	0	0	0	0	0	0	1	1	2.44	0
351	0	0	76	0	0	0	0	0	1	0	214	107	0.502	0	0	0	1	1	1.09	57.2943	51.8706	54.8566	49.4	1	0	0	0	0	0	0	0	0	0	0	0	0	0	1	0	2	0
352	0	0	38	0	0	0	0	0	0	0	114	75	2.232	0	0	0	1	0.66	0.72	106.529	96.3516	112.419	106.6	1	1	0	0	0	0	0	0	0	0	0	0	0	0	1	1	1.32	0
353	0	0	37	0	0	0	0	0	0	0	141	77	12.78	0	0	0	1	0.8	0.9	85.784	74.8818	94.4871	81.9	1	1	0	0	0	0	0	0	0	0	0	0	0	0	1	1	1.6	0
354	0	0	90	0	1	0	0	0	0	0	158	79	3.11	1	0	0	0	0.78	0.78	73.7443	73.7443	67.1392	67.1	0	0	0	0	0	0	0	0	1	0	0	0	1	0	0	0	1.56	0
355	0	1	59	0	1	0	0	0	0	0	139	81	0.071	1	0	0	0	1.2	1.2	65.865	65.865	65.7921	65.8	0	1	0	0	0	0	1	0	0	0	0	0	1	1	1	1	2.4	0
356	0	0	60	1	1	0	0	0	0	0	170	100		1	1	0	1	1.03	1.2	58.0949	48.7054	59.2271	49.2	0	1	0	0	0	0	0	0	1	0	0	0	1	0	1	1	2.06	0
357	0	1	86	0	0	1	0	1	0	0	140	84	9.232	1	0	1	0	1	1.34	75.3026	53.7194	67.8475	47.6	0	0	0	0	0	1	0	0	0	1	1	1	1	1	0	0	2	0
358	0	0	84	0	1	0	0	0	1	0	209	118	2.882	0	0	0	1	1	1.11	56.142	49.772	51.8589	45.7	0	1	0	0	0	0	0	0	1	0	0	0	1	0	1	1	2	0
359	0	0	33	0	0	0	0	0	0	0	119	94	15.045	0	0	0	1	0.88	0.88	78.6549	78.6549	86.6027	86.6	1	0	0	0	0	0	0	0	0	0	0	0	0	0	1	0	1.76	0
360	0	0	74	1	1	0	0	1	0	0	209	88		0	0	0	1	1.4	1.95	39.0689	26.654	37.0392	24.8	0	0	0	1	1	0	1	0	1	1	1	0	1	1	1	0	2.8	0
361	0	0	58	0	0	0	0	0	0	0	106	69	33.043	0	0	0	1	0.82	1.15	76.1027	51.5105	79.1301	52.6	0	0	0	0	0	0	0	0	0	0	0	0	0	0	0	0	1.64	0
362	0	0	81	1	1	0	0	1	0	1	124	76	3.061	1	0	0	0	1	1	56.558	56.558	52.9633	53	0	0	0	0	0	0	0	0	0	0	0	0	0	0	0	0	2	0
363	0	0	59	0	1	0	0	0	0	0	149	87	0.476	1	0	0	1	0.82	0.91	75.839	67.2512	78.5761	69.3	1	1	0	0	0	0	0	0	1	0	0	0	1	0	1	1	1.64	0
364	1	0	68	1	0	0	0	0	1	0	176	84	15.145	1	0	0	1	0.92	1.79	64.5218	29.9313	64.1823	28.7	0	1	0	1	0	0	0	0	1	0	0	0	1	0	1	1	1.84	0
365	0	0	75	1	1	0	0	1	0	0	209	136	15.627	0	1	0	1	0.8	1.24	74.3213	44.8199	72.3509	42.6	0	0	0	0	0	0	0	0	1	0	0	0	1	0	0	0	1.6	0
366	0	1	40	0	0	0	0	0	0	1	121	79	11.09	1	0	0	0	1.13	1.31	76.391	64.4115	80.8531	67.6	0	1	0	0	0	0	0	0	0	0	0	0	0	0	1	1	2.26	0
367	0	0	64	1	1	0	1	0	0	0	151	71	12.919	0	0	0	0	0.64	0.84	99.2957	72.5511	94.6059	73.7	1	1	0	0	0	0	0	0	0	0	0	0	0	0	1	1	1.28	0
368	0	0	61	0	1	0	0	0	1	0	113	54	0.883	0	0	0	0	1.04	1.32	57.2583	43.4863	58.1295	43.6	0	0	0	1	0	0	1	0	0	0	0	0	1	1	1	0	2.08	0
369	0	0	27	0	0	0	0	0	0	0	100	58	10.226	0	0	0	0	0.8	0.98	91.4501	72.3561	101.363	79.3	1	1	0	0	0	0	0	0	0	0	0	0	0	0	1	1	1.6	0
370	0	1	73	0	0	0	0	1	0	0	138	53	2.417	1	1	0	0	0.69	0.93	119.461	84.6504	94.1762	81.2	1	1	0	1	0	0	0	0	1	0	0	0	1	0	1	1	1.38	0
371	0	1	54	1	1	0	0	0	1	0	164	90	3.398	1	1	0	0	0.88	1.14	95.9189	71.149	99.1467	72.5	0	0	0	1	0	0	0	0	0	0	0	0	0	0	1	0	1.76	0
372	1	0	87	0	1	0	0	0	0	1	141	86	24.943	1	0	0	0	1.58	3.67	32.8809	12.4328	29.2075	10.5	0	0	0	0	0	0	0	0	1	0	0	0	1	0	0	0	3.16	1
373	0	0	71	0	0	0	0	0	1	0	85	60	10.85	1	0	1	0	0.87	1.2	68.2191	47.0691	67.2363	45.6	0	0	0	1	0	0	0	0	0	0	0	0	0	0	1	0	1.74	0
374	0	0	25	0	0	0	0	0	0	0	114	73	9.16	0	0	0	1	0.79	1.19	94.2483	58.7427	104.372	63.6	1	1	0	0	0	0	0	0	0	0	0	0	0	0	1	1	1.58	0
375	0	0	22	0	0	0	0	0	0	0	100	71	2.916	0	0	0	1	0.59	0.7	135.47	111.215	130.519	123.4	1	0	0	0	0	0	0	0	0	0	0	0	0	0	1	0	1.18	0
376	0	0	54	1	0	0	0	0	0	0	156	85	17.31	0	0	0	1	0.63	0.77	104.665	83.0292	102.018	87.8	0	1	0	1	0	0	0	0	1	0	0	0	1	0	1	1	1.26	0
377	0	0	78	1	0	0	0	0	0	1	134	91	1.434	1	0	0	0	0.8	0.96	73.732	59.7421	70.8421	56.8	1	0	0	0	0	0	1	0	0	0	0	0	1	1	1	0	1.6	0
378	0	0	33	0	0	0	0	0	0	0	139	75	2.55	0	0	0	1	0.81	0.98	86.5499	69.4678	95.7311	76	1	1	0	1	0	0	0	0	0	0	0	0	0	0	1	1	1.62	0
379	0	1	76	0	1	1	0	0	0	0	197	76	17.192	0	1	0	1	1.1	1.37	69.1736	53.6948	64.8631	49.7	0	1	0	0	0	1	0	0	0	1	1	0	1	1	1	1	2.2	0
380	0	1	37	0	0	0	0	0	0	0	107	74	14.215	1	0	0	0	1.23	1.3	70.3749	66.0203	74.529	69.7	1	0	0	0	0	0	0	0	0	0	0	0	0	0	1	0	2.46	0
381	0	0	25	0	0	0	0	0	0	0	125	76	12.574	1	0	0	1	0.68	0.77	112.052	97.0789	121.965	107.7	0	1	0	1	0	0	0	0	0	0	0	0	0	0	1	1	1.36	0
382	0	0	59	1	0	0	0	0	0	0	167	96	3.58	1	0	0	0	0.68	0.92	94.128	66.4084	96.0528	68.4	1	0	0	1	0	0	0	0	0	0	0	0	0	0	1	0	1.36	0
383	0	0	52	0	0	0	0	0	0	0	128	66	20.589	0	1	1	1	1.09	1.6	56.0245	35.9761	58.5057	36.8	1	0	0	0	0	0	0	0	0	0	0	0	0	0	1	0	2.18	0
384	0	0	72	0	1	0	0	0	0	0	151	96	5.173	1	0	0	0	0.79	0.79	76.0355	76.0355	75.0241	75	0	0	0	0	0	0	0	0	1	0	0	0	1	0	0	0	1.58	0
385	0	0	83	0	0	0	0	1	0	0	188	121		1	0	0	0	0.69	0.75	86.3599	78.4374	80.7618	73.9	0	0	0	0	0	0	0	0	1	0	0	0	1	0	0	0	1.38	0
386	0	1	77	0	1	0	0	0	0	0	150	90	22.66	0	1	0	0	1.2	1.6	62.3994	44.7714	57.9776	40.9	1	1	0	0	0	1	0	0	0	0	0	0	1	1	1	1	2.4	0
387	0	0	58	1	0	0	0	0	0	0	129	68		0	0	0	1	0.54	0.66	123.242	97.7659	104.351	97.7	1	0	0	0	0	0	0	0	0	0	0	0	0	0	1	0	1.08	0
388	0	0	74	1	1	0	0	0	0	0	113	51	11.97	0	0	0	0	0.78	1.38	76.7336	39.723	75.1256	37.7	0	1	0	0	0	0	0	0	0	0	0	0	0	0	1	1	1.56	0
389	0	0	56	0	0	0	0	0	0	0	181	108	9.636	0	1	0	1	0.86	0.94	72.5477	65.4704	75.7592	68	1	0	0	1	0	0	0	0	0	0	0	0	0	0	1	0	1.72	0
390	0	0	89	0	1	1	0	1	0	0	142	78	0.033	1	0	0	0	0.8	1.15	71.7835	47.2221	65.5743	42.3	1	0	0	0	0	0	0	0	1	0	0	0	1	0	1	0	1.6	0
391	1	1	80	0	1	0	0	1	0	0	148	68	21.646	0	1	0	0	1.91	3.82	36.2137	16.2736	32.3645	14	1	0	0	0	0	0	0	0	1	1	1	0	1	0	1	0	3.82	1
392	1	0	69	0	1	0	0	0	1	0	142	54		0	1	0	0	0.83	3.93	72.446	12.0421	72.1803	11	0	0	0	0	0	0	0	0	0	0	0	0	0	0	0	0	1.66	1
393	0	0	79	0	1	0	0	1	0	0	136	111	1.001	1	0	0	0	0.81	0.85	72.4948	68.5724	69.2976	65.4	0	0	0	0	0	0	0	0	1	0	0	0	1	0	0	0	1.62	0
394	0	1	61	0	0	0	0	1	0	0	125	65	20.59	0	1	0	0	0.62	1.1	140.175	72.3309	107.064	72.1	1	1	0	0	0	0	0	0	0	1	0	0	1	0	1	1	1.24	0
395	0	0	66	1	1	0	0	0	0	0	137	73	30.43	1	1	0	0	0.8	1	76.2752	58.9589	77.0727	58.8	1	0	0	0	0	0	0	0	0	0	0	0	0	0	1	0	1.6	0
396	0	0	49	1	0	0	0	0	0	0	183	119	1.637	1	0	0	0	0.68	0.8	97.7444	81.0291	103.043	86.8	0	0	0	0	0	0	0	0	0	0	0	0	0	0	0	0	1.36	0
397	0	0	69	1	0	0	0	1	0	0	154	100	0.887	1	1	0	0	0.6	0.6	105.352	105.352	93.301	93.3	1	0	0	0	0	0	1	0	1	0	0	0	1	1	1	0	1.2	0
398	1	0	91	1	1	0	0	1	0	0	75	50	1.217	1	0	1	0	1.18	2.21	45.6331	22.1209	40.4168	18.9	0	0	0	0	0	1	0	0	0	0	0	0	1	1	0	0	2.36	0
399	0	0	37	0	0	0	0	0	0	0	155	93	0.29	0	0	0	1	0.77	0.87	89.6523	77.8694	98.9557	85.4	0	1	0	0	0	0	0	0	0	0	0	0	0	0	1	1	1.54	0
400	0	1	78	1	1	0	1	0	0	0	177	96	4.48	1	0	1	0	1.63	1.85	43.7072	37.7661	39.7562	34.1	1	0	0	0	0	0	0	0	1	0	0	0	1	0	1	0	3.26	0
401	0	1	74	1	0	0	0	0	1	0	161	88	11.212	0	0	0	0	1.1	1.15	69.5491	66.0714	65.7808	62.3	0	1	0	0	0	0	0	0	0	1	0	0	1	0	1	1	2.2	0
402	0	0	72	0	0	0	0	0	1	0	117	72	17.804	0	0	0	0	0.58	0.8	108.613	74.9398	92.38	73.9	1	1	0	0	0	0	0	0	0	0	0	0	0	0	1	1	1.16	0
403	0	0	67	0	1	1	1	0	0	0	155	79	2.299	0	1	0	0	1.25	1.76	45.4349	30.6127	44.6192	29.5	0	0	0	0	0	0	1	0	1	0	0	0	1	1	0	0	2.5	0
404	0	0	77	1	1	0	0	0	0	0	156	80	11.982	1	0	0	0	0.57	0.7	109.315	86.2415	89.7034	83.8	0	1	0	1	0	1	0	0	0	0	0	0	1	1	1	1	1.14	0
405	0	0	28	0	0	0	0	0	0	0	124	74	5.664	0	0	0	1	0.56	0.7	137.004	105.901	127.299	118.3	0	1	0	0	0	0	0	0	0	0	0	0	0	0	1	1	1.12	0
406	0	1	68	0	1	0	0	1	0	0	152	77	15.207	0	0	0	0	0.93	1.41	85.8785	53.1269	84.0526	50.8	1	1	0	0	0	0	1	0	1	0	0	0	1	1	1	1	1.86	0
407	0	0	66	0	0	0	0	0	0	0	91	55	9.461	0	1	1	1	0.83	1.46	73.1027	38.0966	73.7176	37.2	0	1	0	0	0	0	0	0	0	0	0	0	0	0	1	1	1.66	0
408	0	1	75	0	0	0	0	1	0	0	131	67	0.24	0	0	0	0	0.8	1	100.164	77.424	95.9967	73.3	1	0	0	0	0	0	0	0	0	1	0	0	1	0	1	0	1.6	0
409	0	0	20	0	0	0	0	0	0	0	97	57		0	0	0	0	0.7	0.7	113.387	113.387	125.126	125.1	0	1	0	0	0	0	0	0	0	0	0	0	0	0	1	1	1.4	0
410	0	0	46	0	0	0	0	0	0	0	140	90	3.292	0	1	0	1	0.9	1	71.6442	63.442	76.9258	67.7	1	1	0	1	0	0	0	0	1	0	0	0	1	0	1	1	1.8	0
411	0	1	79	0	0	0	0	1	0	0	91	45	11.868	1	0	0	0	0.9	1.1	86.5165	68.6321	80.9487	63.5	1	0	0	0	0	0	0	0	0	0	0	0	0	0	1	0	1.8	0
412	0	0	72	0	0	1	0	0	0	0	140	60	16.53	0	0	0	0	0.54	0.6	117.949	104.446	94.5776	91.4	0	1	0	0	0	0	0	0	0	0	0	0	0	0	1	1	1.08	0
413	0	0	86	0	1	0	0	0	0	1	153	99		1	0	0	0	0.6	0.6	100.746	100.746	82.7987	82.8	0	0	0	1	0	0	1	0	1	0	0	0	1	1	1	0	1.2	0
414	0	0	25	0	0	0	0	0	0	0	97	61	5.299	0	0	0	1	0.7	0.7	108.366	108.366	120.807	120.8	1	0	0	0	0	0	0	0	0	0	0	0	0	0	1	0	1.4	0
415	0	0	88	0	1	0	0	1	0	0	106	58	6.948	1	0	0	0	0.7	1	83.9351	55.6144	77.6062	50.4	0	1	0	0	0	0	0	0	1	1	1	0	1	0	1	1	1.4	0
416	0	1	57	0	0	0	0	0	0	0	149	88	0.1	0	1	0	0	0.9	1.1	92.4431	73.3336	94.477	74.1	0	1	0	0	0	0	0	0	0	0	0	0	0	0	1	1	1.8	0
417	0	0	96	1	1	0	0	0	0	0	153	89	12.063	1	1	0	0	3.3	2.8	13.7769	16.6531	11.2546	13.7	0	0	0	0	0	0	0	0	1	0	0	0	1	0	0	0	6.6	0
418	0	0	75	0	1	0	1	1	0	0	140	58	25.09	0	0	1	0	1.4	1.8	38.9626	29.1538	36.7799	27.1	0	1	1	0	0	0	1	0	0	1	1	0	1	1	1	1	2.8	0
419	0	0	76	1	0	0	0	1	0	0	173	75	27.879	1	0	0	0	1.1	1.1	51.3268	51.3268	48.8861	48.9	0	0	0	0	0	0	0	0	0	0	0	0	0	0	0	0	2.2	0
420	0	0	82	0	1	0	0	0	0	0	121	83	4.604	1	0	0	0	0.6	0.8	101.725	72.9872	85.1582	68.9	1	0	0	0	0	0	0	0	0	0	1	0	1	0	1	0	1.2	0
421	0	1	75	0	0	0	0	0	0	0	145	75	13.508	0	0	0	0	1	1	77.424	77.424	73.298	73.3	0	1	0	0	0	0	0	0	0	0	0	0	0	0	1	1	2	0
422	0	0	27	0	0	0	0	0	0	0	111	74	14.499	0	0	0	1	0.8	0.9	91.4501	79.8278	101.363	87.9	0	1	0	0	0	0	0	0	0	0	0	0	0	0	1	1	1.6	0
423	0	0	75	0	0	0	0	0	1	0	150	86	7.663	0	0	0	0	0.8	0.8	74.3213	74.3213	72.3509	72.4	0	1	0	0	0	0	0	0	0	0	0	0	0	0	1	1	1.6	0
424	0	0	37	0	0	0	0	0	0	0	85	52	29.342	0	0	0	1	1.1	1.1	59.4025	59.4025	64.2931	64.3	1	0	0	0	0	0	0	0	0	0	0	0	0	0	1	0	2.2	0
425	0	0	52	0	1	0	0	0	0	0	165	83	18.75	0	0	0	1	0.8	0.8	80.0576	80.0576	85.0376	85	1	0	0	0	0	0	1	0	1	0	1	0	1	1	1	0	1.6	0
426	0	0	54	1	1	0	1	0	0	0	129	67	3.247	0	0	0	0	0.7	0.8	92.6825	79.4466	98.5421	83.9	1	1	0	0	0	0	1	0	1	0	0	0	1	1	1	1	1.4	0
427	0	0	46	0	0	0	0	0	0	0	110	85	14.308	0	0	0	1	0.83	1.1	78.6613	56.8342	84.8371	60.4	1	1	0	0	0	0	0	0	0	0	0	0	0	0	1	1	1.66	0
428	0	1	73	0	0	0	0	0	0	0	139	73	1.095	0	1	0	0	0.89	1.5	89.0558	48.7584	85.5817	45.5	0	0	0	0	0	0	0	0	0	1	0	0	1	0	0	0	1.78	0
429	0	1	78	0	1	0	0	1	0	0	137	80	0.782	0	1	0	0	0.81	0.96	97.9549	80.515	92.5937	75.4	0	0	0	0	0	0	0	0	1	0	0	0	1	0	0	0	1.62	0
430	0	0	39	0	0	0	0	0	0	0	118	70	1.602	0	0	0	1	0.82	0.82	82.4878	82.4878	90.4286	90.4	1	1	0	0	0	0	0	0	0	0	0	0	0	0	1	1	1.64	0
431	0	1	82	0	0	0	0	0	1	0	104	61	5.157	1	1	0	0	1.12	1.28	66.7131	57.1858	60.846	51.8	0	0	0	0	0	0	0	0	1	0	0	0	1	0	0	0	2.24	0
432	0	0	50	1	0	0	0	0	0	0	119	66	15.546	0	0	0	0	0.74	0.81	88.2943	79.5489	94.7649	85	0	1	0	0	0	0	0	0	0	0	0	0	0	0	1	1	1.48	0
433	0	1	40	0	0	0	0	0	0	0	154	95	8.789	0	1	0	0	1	1.07	87.9619	81.3553	93.7278	86.4	0	1	0	0	0	0	0	0	0	0	0	0	0	0	1	1	2	0
434	0	0	22	0	0	0	0	0	0	0	151	91	15.443	1	0	0	1	0.73	0.78	105.957	98.1585	117.277	108.2	0	1	0	0	0	0	0	0	0	0	0	0	0	0	1	1	1.46	0
435	0	0	63	0	0	0	0	0	0	0	122	77	5.819	0	1	0	0	0.68	0.86	92.8828	70.8336	93.3914	72.1	1	1	0	0	0	0	0	0	0	0	0	0	0	0	1	1	1.36	0
436	0	0	61	1	0	0	0	0	0	0	130	58	4.196	0	0	0	0	0.81	1.14	76.4017	51.5023	78.6379	52	0	1	0	1	0	0	0	0	0	0	0	0	0	0	1	1	1.62	0
437	0	0	46	1	1	0	0	0	0	0	152	94	4.254	0	0	0	0	0.7	0.86	95.7489	75.5033	104.238	81.3	0	1	0	1	0	0	0	0	0	0	0	0	0	0	1	1	1.4	0
438	0	0	87	0	0	0	0	0	0	0	116	83		0	0	0	0	1.01	1.08	55.1071	51.0063	50.1702	46.3	1	0	0	0	0	0	0	0	0	0	0	0	0	0	1	0	2.02	0
439	0	0	32	1	0	0	0	0	0	0	106	67	13.371	0	1	0	1	0.8	1.1	88.3498	61.1793	97.8647	66.6	0	1	0	1	0	1	0	0	0	0	0	0	1	1	1	1	1.6	0
440	0	1	91	0	0	0	0	0	1	1	121	67		0	0	0	0	2.21	3.5	29.8125	17.5377	25.1136	14.4	0	0	0	0	0	0	0	0	0	1	0	0	1	0	0	0	4.42	0
441	0	1	83	0	0	0	0	0	0	0	133	55	0.04	1	0	0	0	0.8	0.8	98.1238	98.1238	90.7507	90.8	0	0	0	0	0	1	0	0	1	0	0	0	1	1	0	0	1.6	0
442	0	1	90	1	1	1	0	0	0	0	96	60	10.985	1	0	0	0	1.2	1.7	60.4542	40.4449	52.9176	34.7	0	0	1	0	0	0	1	0	0	0	0	0	1	1	1	1	2.4	0
443	0	0	83	0	0	0	0	1	0	0	165	88	9.135	1	0	0	1	0.7	0.9	84.9378	63.5548	80.3804	59.3	0	0	0	0	0	0	0	0	1	1	0	0	1	0	0	0	1.4	0
444	1	0	47	0	0	0	0	0	0	0	105	65	37.034	0	1	0	1	1.1	2.3	56.5866	24.1572	59.9317	24.6	0	0	0	0	0	0	0	0	0	0	0	0	0	0	0	0	2.2	1
445	0	0	18	0	0	0	0	0	0	0	206	59		0	0	0	1	0.7	0.7	115.839	115.839	126.896	126.9	1	0	0	0	0	0	0	0	0	0	0	0	0	0	1	0	1.4	0
446	0	0	24	0	0	0	0	0	0	0	125	73	22.365	0	0	0	1	1.1	1.4	64.8585	49.1023	70.4408	52.6	1	1	0	1	0	0	0	0	0	0	0	0	0	0	1	1	2.2	0
447	0	0	77	1	1	0	0	1	0	0	126	56		1	0	0	0	0.8	0.8	73.9253	73.9253	71.3415	71.3	0	0	0	0	0	0	0	0	1	0	1	0	1	0	0	0	1.6	0
448	0	0	71	0	0	0	0	0	1	0	146	83		1	0	0	0	0.8	0.9	75.1529	65.6018	74.4127	64.5	0	0	1	0	0	0	0	0	1	0	0	0	1	0	1	1	1.6	0
449	0	0	60	1	0	0	0	0	0	0	145	73		0	1	0	1	0.91	1	67.0222	60.1107	68.7955	61.4	1	1	0	0	0	0	0	0	0	0	0	0	0	0	1	1	1.82	0
450	0	0	18	0	0	0	0	0	0	0	104	71	0.396	1	0	0	0	0.6	0.6	138.392	138.392	133.498	133.5	0	1	0	0	0	0	0	0	0	0	0	0	0	0	1	1	1.2	0
451	0	0	100	0	1	0	0	0	0	0	133	78	0.507	1	0	0	0	0.6	0.6	97.708	97.708	75.0435	75	0	0	0	0	0	0	1	0	0	0	0	0	1	1	0	0	1.2	0
452	0	0	34	0	0	0	0	0	0	0	116	66		1	0	0	1	0.68	1	105.272	67.4569	114.493	73.7	1	1	0	0	0	0	0	0	0	0	0	0	0	0	1	1	1.36	0
453	0	1	78	0	0	0	0	0	0	0	97	58		0	0	0	0	0.9	1.1	86.7405	68.8098	81.5193	64	1	1	0	0	0	0	0	0	0	0	0	0	0	0	1	1	1.8	0
454	0	0	52	0	0	0	0	0	1	0	113	61		0	0	0	0	0.8	0.8	80.0576	80.0576	85.0376	85	1	0	0	0	0	0	0	0	0	0	0	0	0	0	1	0	1.6	0
455	0	0	25	0	0	0	0	0	0	0	128	89	0.634	1	0	0	1	0.93	1.6	78.0739	41.7427	85.6883	44.5	1	0	0	1	0	0	0	0	0	0	0	0	0	0	1	0	1.86	0
456	0	0	77	1	1	0	0	1	0	0	144	99	0.954	1	0	0	0	0.59	0.9	105.05	64.5303	88.6914	61.9	1	0	0	0	0	0	0	0	0	1	0	0	1	0	1	0	1.18	0
457	0	0	77	1	1	0	0	1	0	0	204	94		0	0	0	0	0.85	1	68.9302	57.1425	66.2996	54.5	0	0	0	0	0	0	0	0	1	0	0	0	1	0	0	0	1.7	0
458	0	0	58	0	0	0	0	1	0	0	121	81	9.077	0	0	0	1	0.85	1.2	73.0115	49.0417	75.7661	49.9	0	1	0	1	0	0	0	0	0	0	0	0	0	0	1	1	1.7	0
459	0	0	83	0	1	0	0	0	1	0	195	103	2.427	0	1	0	1	0.82	1	70.7624	56.2787	66.3854	52.2	1	1	0	0	0	0	1	0	0	0	0	0	1	1	1	1	1.64	0
460	0	0	27	0	0	0	0	0	0	0	114	76		1	0	0	1	0.7	0.7	106.686	106.686	119.122	119.1	1	1	0	0	0	0	0	0	0	0	0	0	0	0	1	1	1.4	0
461	0	1	73	0	0	0	0	0	0	0	134	74		0	1	0	1	1.5	2	48.7584	34.984	45.5302	32.2	1	0	0	0	0	0	0	0	0	0	0	0	0	0	1	0	3	0
462	0	0	19	0	0	0	0	0	0	0	99	65	17.546	0	0	0	1	0.8	0.8	98.2119	98.2119	107.223	107.2	1	1	0	0	0	0	0	0	0	0	0	0	0	0	1	1	1.6	0
463	0	0	44	0	0	0	0	0	0	0	90	42	5.113	0	0	0	1	0.8	0.8	82.819	82.819	89.9533	90	0	1	0	0	0	0	0	0	0	0	0	0	0	0	1	1	1.6	0
464	0	0	44	0	0	0	0	0	0	0	113	68	5.436	0	0	0	1	0.6	0.6	115.428	115.428	111.213	111.2	1	1	0	0	0	0	0	0	0	0	0	0	0	0	1	1	1.2	0
465	0	0	83	1	1	0	0	1	0	0	130	90	0.109	1	0	0	0	1	1.5	56.2787	35.248	52.2244	32	0	0	0	0	0	0	1	0	1	0	0	0	1	1	0	0	2	0
466	0	0	50	1	0	0	0	0	0	0	142	96		0	0	0	0	0.69	1.1	95.7181	55.8803	101.831	58.7	1	1	0	0	0	0	0	0	0	0	0	0	0	0	1	1	1.38	0
467	0	0	17	0	0	0	0	0	0	0	122	68	3.105	0	0	0	1	0.8	0.9	100.455	87.6879	108.74	94.3	1	1	0	0	0	0	0	0	0	0	0	0	0	0	1	1	1.6	0
468	1	0	61	0	0	0	0	0	0	0	92	53	2.301	1	0	0	0	0.9	2.7	67.6549	19.0415	69.2327	18.3	0	0	0	1	0	0	0	0	0	0	0	0	0	0	1	0	1.8	1
469	0	1	72	0	0	0	0	0	0	0	116	73	11.942	0	1	0	0	1	1.5	78.0683	48.8951	74.859	45.9	0	0	0	0	0	0	0	0	0	1	0	0	1	0	0	0	2	0
470	0	0	72	0	1	0	0	0	0	0	129	83	18.481	0	0	0	1	1.4	1.4	39.2868	39.2868	37.5632	37.6	0	1	0	1	0	0	0	0	1	0	0	0	1	0	1	1	2.8	0
471	0	0	55	0	0	0	0	0	0	0	113	64	18.353	0	0	0	1	0.97	1.4	63.3707	41.4946	65.9611	42.3	1	1	0	0	0	0	0	0	0	0	0	0	0	0	1	1	1.94	0
472	1	0	55	0	0	0	0	0	0	0	111	70	0.017	1	0	0	0	0.7	1.6	92.3379	35.5688	97.8523	36	0	0	0	0	0	0	0	0	0	0	0	0	0	0	0	0	1.4	1
473	1	0	41	1	0	0	0	0	0	0	101	65	35.07	0	0	0	1	0.8	1.5	84.0148	40.6736	91.8691	43	0	0	0	0	0	0	0	0	0	0	0	0	0	0	0	0	1.6	0
474	0	1	81	0	1	0	0	1	0	0	143	67	0.277	1	0	0	0	1	1.1	76.2238	68.2847	70.2728	62.6	1	0	0	0	0	0	0	0	0	1	0	0	1	0	1	0	2	0
475	0	1	79	0	1	0	1	0	0	0	113	84	26.914	0	0	1	0	1.5	1.7	47.9828	41.5295	43.651	37.5	0	1	0	0	0	0	0	0	0	1	1	0	1	0	1	1	3	0
476	0	1	76	1	1	0	0	0	0	1	126	70	31.709	0	0	0	0	0.79	1.2	101.355	62.5652	96.7854	58.4	1	1	0	0	0	0	0	0	0	0	0	0	0	0	1	1	1.58	0
477	1	0	80	0	1	0	0	0	0	0	151	79	23.967	0	1	0	0	1.2	2.9	45.9425	16.5952	42.7854	14.7	0	1	0	0	0	0	0	0	1	0	0	0	1	0	1	1	2.4	1
478	0	0	30	0	0	0	0	0	0	0	101	64	16.142	0	0	0	1	0.8	1	89.5149	69.1929	99.2494	75.8	1	1	0	0	0	0	0	0	0	0	0	0	0	0	1	1	1.6	0
479	0	0	48	0	0	0	0	0	0	0	152	90	0.063	1	0	0	0	0.8	0.8	81.369	81.369	87.4609	87.5	1	1	0	0	0	0	0	0	0	0	0	0	0	0	1	1	1.6	0
480	0	0	19	0	0	0	0	0	0	0	123	72	3.952	0	0	0	1	0.7	0.7	114.574	114.574	126.008	126	1	0	0	1	0	0	0	0	0	0	0	0	0	0	1	0	1.4	0
481	0	0	69	1	1	0	0	0	0	0	178	92	10.694	0	0	0	0	0.8	0.8	75.5901	75.5901	75.4655	75.5	0	1	0	0	0	0	0	0	0	0	1	0	1	0	1	1	1.6	0
482	1	0	76	1	0	0	0	0	0	0	151	69	3.123	1	1	0	1	0.98	2.18	58.6458	23.3095	56.213	21.4	0	0	0	0	0	0	0	1	1	0	0	0	1	0	0	0	1.96	1
483	0	0	49	0	0	0	0	0	1	0	143	86	10.708	1	0	0	0	0.78	0.78	83.4315	83.4315	89.5482	89.5	1	1	0	0	0	0	0	0	0	0	0	0	0	0	1	1	1.56	0
484	0	0	89	0	0	0	1	1	0	0	123	71	8.972	0	0	0	0	0.86	0.9	66.0358	62.6606	60.0842	56.9	0	1	0	0	0	0	0	0	0	0	0	0	0	0	1	1	1.72	0
485	0	1	57	0	0	0	0	0	0	0	99	68	17.33	1	0	0	1	0.9	0.9	92.4431	92.4431	94.477	94.5	1	0	0	1	0	0	0	0	0	0	0	0	0	0	1	0	1.8	0
486	0	1	82	0	0	0	0	0	0	0	124	83	2.517	1	0	0	0	0.7	0.7	114.753	114.753	87.8852	87.9	0	1	0	0	0	0	0	0	1	0	0	0	1	0	1	1	1.4	0
487	0	1	67	0	0	0	0	0	1	0	164	77	1.83	1	0	0	0	1	1.2	79.2172	64.1866	77.535	62.2	1	1	0	1	0	0	0	0	0	1	0	0	1	0	1	1	2	0
488	0	0	33	0	0	0	0	0	0	0	108	65	19.154	0	0	0	1	0.5	0.5	151.024	151.024	127.574	127.6	0	1	0	1	0	0	0	0	0	0	0	0	0	0	1	1	1	0
489	0	0	80	1	1	0	0	0	0	0	185	83	6.704	0	1	0	1	1.2	1.8	45.9425	28.7743	42.7854	26.2	0	1	0	0	0	0	1	0	1	0	1	0	1	1	1	1	2.4	0
490	0	0	56	0	0	0	0	0	1	0	111	66	0.129	1	0	0	1	0.72	0.82	89.058	76.6467	93.9137	80.2	1	1	0	0	0	0	0	0	0	0	0	0	0	0	1	1	1.44	0
491	0	0	42	0	0	0	0	0	0	0	150	105	6.23	0	0	0	1	0.7	0.8	97.5336	83.6048	107.209	91.2	1	1	0	0	0	0	0	0	0	0	0	0	0	0	1	1	1.4	0
492	0	0	23	0	0	0	0	0	0	0	104	75	0.237	0	0	0	1	0.7	0.8	110.216	94.4757	122.517	104.3	1	0	0	0	0	0	0	0	0	0	0	0	0	0	1	0	1.4	0
493	0	0	45	0	0	0	0	0	0	0	123	75	13.24	0	0	0	1	0.7	1	96.1771	63.7257	104.973	68.2	1	1	0	0	0	0	0	0	0	0	0	0	0	0	1	1	1.4	0
494	0	0	77	0	1	0	0	1	0	0	125	75	0.712	1	0	0	0	0.69	0.93	87.6854	62.1341	84.2385	59.5	0	0	0	0	0	0	1	0	1	0	0	0	1	1	0	0	1.38	0
495	0	0	74	0	1	0	0	1	0	1	161	89	18.883	1	1	0	0	0.9	1.21	65.0529	46.2305	63.1904	44.2	0	0	0	0	0	0	0	0	0	1	0	0	1	0	0	0	1.8	0
496	0	1	86	0	0	0	0	1	0	1	122	70	7.336	1	0	1	0	0.9	1.5	85.0382	47.1629	77.0645	41.6	0	0	0	0	0	0	0	0	0	0	0	0	0	0	0	0	1.8	0
497	0	0	23	0	0	0	0	0	0	0	101	52	0.816	0	1	0	0	0.67	0.67	115.93	115.93	124.295	124.3	0	1	0	0	0	0	0	0	0	0	0	0	0	0	1	1	1.34	0
498	0	0	80	0	0	0	0	0	0	0	128	62	0.179	1	0	0	0	0.9	1.3	64.0315	41.8889	60.5824	38.8	0	0	1	0	0	0	0	0	0	0	0	0	0	0	1	1	1.8	0
499	1	0	84	0	0	0	0	0	0	0	101	52	16.155	1	0	0	1	1.3	2.58	41.4761	18.8052	37.7629	16.5	0	0	0	0	0	0	0	0	0	0	0	0	0	0	0	0	2.6	0
500	0	0	27	0	0	0	0	0	0	0	139	88		0	0	0	1	0.8	0.8	91.4501	91.4501	101.363	101.4	0	1	0	0	0	0	0	0	0	0	0	0	0	0	1	1	1.6	0
501	0	1	77	0	1	0	0	0	0	0	217	118	26.305	0	0	0	0	1.6	1.7	44.7714	41.7462	40.9458	38.1	0	1	0	0	0	0	0	0	0	1	0	0	1	0	1	1	3.2	0
502	0	0	19	0	0	0	0	0	0	0	104	71		0	0	0	1	0.7	0.7	114.574	114.574	126.008	126	0	1	0	0	0	0	0	0	0	0	0	0	0	0	1	1	1.4	0
503	0	0	41	0	0	0	0	0	0	0	93	44	6.84	0	1	0	1	1	1	64.9414	64.9414	70.1464	70.1	0	1	0	0	0	0	0	0	0	0	0	0	0	0	1	1	2	0
504	0	0	23	0	0	0	0	0	0	0	118	81	2.431	1	0	0	1	0.6	0.6	131.674	131.674	128.89	128.9	1	1	0	1	0	0	0	0	0	0	0	0	0	0	1	1	1.2	0
505	0	0	71	0	0	0	1	0	0	0	99	44	15.899	1	1	1	0	1	1.7	58.0913	31.49	56.8176	29.9	0	0	0	0	0	0	0	0	0	0	1	0	1	0	0	0	2	0
506	0	0	29	0	0	0	0	0	0	0	89	54	6.119	1	0	0	1	0.7	0.7	105.149	105.149	117.46	117.5	1	1	0	0	0	0	0	0	0	0	0	0	0	0	1	1	1.4	0
507	0	0	75	1	1	0	0	1	0	0	175	88		0	0	0	0	0.6	0.8	103.584	74.3213	89.4503	72.4	0	1	0	0	0	0	0	0	1	0	0	0	1	0	1	1	1.2	0
508	0	0	63	0	1	0	0	0	0	0	105	67	19.34	1	0	1	0	0.9	1	67.2132	59.5183	68.2668	60.1	1	1	0	0	0	1	0	0	0	0	0	0	1	1	1	1	1.8	0
510	1	0	69	0	0	0	0	0	0	0	119	83	22.89	0	1	0	0	1.3	2.5	43.1658	20.2959	41.9591	19	0	1	0	0	0	0	0	0	0	0	0	0	0	0	1	1	2.6	0
511	1	0	65	1	1	0	1	0	0	0	141	76	22.32	1	0	0	1	1.3	3.7	43.6923	13.0674	43.1549	12.2	0	0	0	0	0	0	1	0	1	0	0	0	1	1	0	0	2.6	1
512	0	1	74	0	0	0	0	0	0	0	135	77	7.81	1	0	0	0	5.3	5.6	11.3304	10.6329	9.82863	9.2	0	0	0	0	0	0	0	0	0	1	0	0	1	0	0	0	10.6	0
513	0	0	77	1	1	0	0	0	0	0	162	84	12.86	1	0	0	0	0.9	1	64.5303	57.1425	61.8727	54.5	0	1	0	0	0	0	1	0	1	1	1	0	1	1	1	1	1.8	0
514	0	1	70	0	0	0	0	0	0	0	99	68	2.42	0	0	1	0	1.4	1.4	53.2508	53.2508	50.5448	50.5	0	1	0	0	0	0	0	0	0	1	0	0	1	0	1	1	2.8	0
515	0	1	60	0	0	0	0	0	0	0	115	68		1	0	0	0	1.1	1.2	72.574	65.6407	72.5787	65.3	1	0	0	0	1	0	0	0	0	0	0	0	0	0	1	0	2.2	0
516	0	1	77	0	0	0	0	0	0	0	149	65	2.29	0	1	1	1	1	1	77.0115	77.0115	72.2754	72.3	1	0	0	0	0	0	0	0	0	1	0	0	1	0	1	0	2	0
517	0	0	62	0	0	0	0	0	0	0	114	81		1	0	0	0	0.7	0.7	90.1194	90.1194	93.1571	93.2	0	1	0	0	0	0	0	0	0	0	0	0	0	0	1	1	1.4	0
518	0	0	74	0	0	0	0	1	0	0	180	75	1	1	0	1	0	0.8	1	74.5241	57.6053	72.8609	55.6	0	0	0	0	0	0	0	0	0	1	1	0	1	0	0	0	1.6	0
519	0	0	74	0	0	0	0	0	1	0	120	80	5.3	1	0	0	0	0.6	0.7	103.867	86.94	90.0808	85.6	1	0	0	0	0	0	0	0	0	0	0	0	0	0	1	0	1.2	0
520	0	0	77	1	0	0	0	0	0	0	155	74	23.61	0	0	0	0	1	1.4	57.1425	38.755	54.4726	36.3	1	1	0	0	0	0	0	0	0	0	0	0	0	0	1	1	2	0
521	0	0	56	0	1	0	1	0	0	0	156	72	1.23	0	1	0	1	0.7	0.8	92.0008	78.8622	97.1674	82.7	1	1	0	0	0	0	0	0	0	0	0	0	0	0	1	1	1.4	0
522	0	1	60	1	0	0	0	0	0	0	136	74	1.61	1	0	0	0	0.9	0.9	91.4855	91.4855	92.5069	92.5	0	1	0	0	0	0	0	0	0	0	1	0	1	0	1	1	1.8	0
523	0	0	74	0	0	0	0	0	0	0	180	76	7.21	1	0	0	0	1.3	1.3	42.5571	42.5571	40.511	40.5	1	1	0	1	0	0	0	0	1	1	1	0	1	0	1	1	2.6	0
524	0	1	52	0	0	0	0	0	0	0	111	60		1	0	0	0	1	1.1	83.3997	74.7132	86.1508	76.8	1	0	0	0	0	0	0	0	0	0	0	0	0	0	1	0	2	0
525	0	0	84	0	1	0	0	1	0	1	134	80	21.2	0	0	0	0	0.7	1.2	84.7315	45.4897	79.8177	41.6	1	0	0	0	0	0	0	0	0	0	0	0	0	0	1	0	1.4	0
526	0	0	69	0	0	0	0	0	0	0	138	59	3.81	0	0	0	0	1.4	1.5	39.6277	36.595	38.3632	35.3	0	1	0	0	0	0	0	0	0	0	0	0	0	0	1	1	2.8	0
527	0	1	75	0	0	0	0	0	1	0	102	66	12.66	0	0	1	0	0.6	0.6	139.601	139.601	98.3527	98.4	0	1	0	1	1	0	0	0	0	0	0	0	0	0	1	1	1.2	0
528	0	0	67	1	0	0	0	0	0	0	131	60	17.45	0	0	0	0	0.8	0.8	76.0428	76.0428	76.5332	76.5	1	0	0	0	0	0	0	0	0	0	0	0	0	0	1	0	1.6	0
529	0	1	84	0	1	0	0	0	0	0	154	76	1.06	0	1	0	1	1	1.1	75.6631	67.7824	68.8074	61.3	1	1	0	0	0	0	1	0	1	1	0	0	1	1	1	1	2	0
530	0	0	51	1	0	0	0	0	0	0	105	75	15.849	0	0	0	0	0.7	0.8	93.7642	80.3738	100.641	85.6	1	1	0	0	0	0	0	0	0	0	0	0	0	0	1	1	1.4	0
531	0	0	81	0	0	0	1	0	0	0	124	98	0.026	0	0	0	0	0.5	0.6	125.859	101.978	91.06	85.8	1	1	0	0	0	0	0	0	0	0	0	0	0	0	1	1	1	0
532	0	0	51	1	1	0	0	0	0	0	149	84	29.336	1	1	0	0	0.7	0.9	93.7642	70.1591	100.641	74.3	0	0	0	0	0	0	1	0	1	0	0	0	1	1	0	0	1.4	0
533	0	0	75	1	1	0	0	0	0	0	138	71	20.466	0	1	0	1	1	1.2	57.4486	46.5483	55.2433	44.3	1	0	0	0	0	0	0	0	0	0	0	0	0	0	1	0	2	0
534	0	1	71	1	0	0	0	1	0	0	97	67	1.177	1	0	0	0	1	1.17	78.2902	65.3162	75.3867	62.4	1	1	0	0	0	0	0	0	0	1	0	0	1	0	1	1	2	0
535	0	0	91	0	0	0	0	1	1	0	77	48	1.856	1	0	0	0	1	1.3	55.2372	40.8076	49.3705	36	0	0	0	0	0	0	0	0	0	1	0	0	1	0	0	0	2	0
536	0	0	58	1	1	0	0	0	0	0	185	95		0	1	0	0	0.6	0.8	109.133	78.3024	100.796	81.5	0	1	0	0	0	0	0	0	0	0	0	0	0	0	1	1	1.2	0
537	1	0	73	1	1	0	0	1	0	0	103	63	8.88	1	0	0	0	1	3.1	57.7647	15.6542	56.0249	14.3	0	1	0	0	0	0	0	0	0	1	0	0	1	0	1	1	2	1
538	0	0	76	0	0	0	0	0	0	0	164	56		0	0	0	0	1	1.2	57.2943	46.4234	54.8566	44	0	1	0	0	0	0	0	0	1	1	0	0	1	0	1	1	2	0
539	0	0	41	0	0	0	0	0	0	0	112	61	5.072	1	0	0	1	0.5	0.7	144.514	98.0119	120.603	108	0	1	0	0	0	0	0	0	0	0	0	0	0	0	1	1	1	0
540	0	0	94	0	1	0	0	0	0	0	138	69	4.365	1	0	0	0	0.7	0.7	82.8188	82.8188	74.4032	74.4	0	0	0	0	0	0	0	0	1	0	0	0	1	0	0	0	1.4	0
541	0	1	78	0	0	1	1	1	0	0	189	91	6.314	0	1	1	1	1	1.2	76.81	62.2361	71.7695	57.6	0	0	0	1	0	1	0	0	0	1	1	0	1	1	1	0	2	0
542	1	0	28	1	0	0	0	0	0	0	114	74	38.586	0	0	0	1	0.8	1.8	90.7774	35.609	100.654	37.8	0	0	0	1	0	0	0	0	0	0	0	0	0	0	1	0	1.6	1
543	0	0	71	1	1	0	0	1	0	0	101	59	8.656	1	1	0	1	1	1.1	58.0913	52.0408	56.8176	50.6	0	0	0	1	0	1	0	0	1	0	0	0	1	1	1	0	2	0
544	0	1	59	1	1	0	0	0	0	0	124	90	1.49	1	1	1	0	1.2	1.9	65.865	38.7568	65.7921	37.7	1	0	0	0	0	0	1	0	1	1	1	0	1	1	1	0	2.4	0
545	1	0	76	0	0	0	0	0	0	0	132	63		1	0	0	0	1.9	3.5	27.3168	13.4976	25.2474	12.1	0	0	0	0	0	0	0	0	1	0	0	0	1	0	0	0	3.8	0
546	1	1	64	1	1	0	0	0	0	0	71	53	0.702	1	0	1	1	1.24	2.3	62.3806	30.5791	61.0525	28.9	0	0	0	0	0	0	0	0	0	0	0	0	0	0	0	0	2.48	0
547	0	0	77	0	1	0	0	0	0	0	114	52	6.667	1	0	0	0	0.87	0.95	67.1049	60.627	64.4613	58	0	0	0	0	0	0	1	0	0	0	0	0	1	1	0	0	1.74	0
548	0	0	46	0	0	1	0	1	0	1	151	85	1.096	0	0	0	0	0.6	0.7	114.391	95.7489	109.661	104.2	0	0	0	0	0	0	0	0	0	0	1	0	1	0	0	0	1.2	0
549	1	0	76	1	1	0	0	0	0	0	121	79		1	0	0	0	1.09	2.1	51.8706	24.3372	49.4288	22.4	0	0	0	0	0	0	0	0	1	1	1	0	1	0	0	0	2.18	0
550	0	0	78	1	1	0	0	0	0	0	164	80	1.542	0	1	0	0	0.8	0.9	73.732	64.3614	70.8421	61.4	0	0	0	0	0	0	1	0	1	0	1	0	1	1	0	0	1.6	0
551	1	1	74	0	1	0	0	1	0	0	82	42		0	1	1	0	0.8	1.8	100.437	39.398	96.6734	36.3	0	0	0	0	0	0	0	0	0	1	0	1	1	0	0	0	1.6	1
552	0	0	75	1	0	0	0	0	0	0	162	88	5.768	0	1	0	0	1.32	1.8	41.7001	29.1538	39.4917	27.1	0	0	0	0	0	0	1	0	0	0	0	0	1	1	0	0	2.64	0
553	0	1	63	1	1	0	0	0	0	0	150	92	0.421	0	1	0	0	1.2	1.3	64.9938	59.2593	63.9692	58.1	0	1	0	0	0	0	0	0	1	1	1	0	1	0	1	1	2.4	0
554	0	0	79	0	0	0	0	0	1	0	157	94	2.915	1	0	0	0	0.6	0.6	102.497	102.497	86.9718	87	0	1	0	1	0	0	0	0	0	0	0	0	0	0	1	1	1.2	0
555	0	0	84	1	1	0	1	0	1	0	157	70	15.63	0	0	0	0	1	1.4	56.142	38.0764	51.8589	34.5	0	0	0	0	0	0	1	0	1	0	0	0	1	1	0	0	2	0
556	0	1	62	0	1	0	0	0	0	0	141	70	33.04	0	1	0	0	0.7	0.8	121.455	104.11	101.142	105.2	1	1	0	0	1	0	0	0	0	0	0	0	0	0	1	1	1.4	0
557	0	0	72	1	0	0	0	0	0	0	133	67	7.1	0	1	0	1	1.1	1.2	51.8933	46.9357	50.2792	45.3	1	1	0	0	0	0	0	0	0	0	0	0	0	0	1	1	2.2	0
558	0	0	69	0	1	0	0	0	0	0	161	81		0	0	0	1	0.7	0.7	88.1835	88.1835	88.6871	88.7	1	1	0	0	0	0	0	0	0	0	0	0	0	0	1	1	1.4	0
559	1	0	73	0	0	0	0	0	0	0	102	78		1	0	0	1	1.2	2.4	46.8045	21.0329	44.9419	19.4	0	0	0	0	0	0	0	0	0	0	0	0	0	0	0	0	2.4	1
560	1	0	68	1	1	0	1	0	1	0	165	81		0	1	0	1	1.2	2.4	47.4835	21.338	46.5484	20.1	0	1	0	1	1	0	0	0	0	0	0	0	0	0	1	1	2.4	1
561	0	1	57	1	1	0	0	1	0	0	91	57	15.87	1	0	1	0	0.8	1	105.902	81.8597	108.936	83.2	1	1	0	0	0	1	0	0	0	1	1	0	1	1	1	1	1.6	0
562	0	0	74	1	1	0	0	1	0	0	122	72	5.64	1	0	0	0	1	1.2	57.6053	46.6754	55.6327	44.6	1	0	0	0	0	0	0	0	1	0	0	0	1	0	1	0	2	0
563	0	0	91	0	0	0	0	0	0	0	140	72	0.14	1	0	1	0	0.6	0.8	99.5967	71.4604	79.941	64.7	1	0	0	0	0	0	0	0	0	0	0	0	0	0	1	0	1.2	0
564	0	0	71	1	0	0	0	1	0	0	167	81		0	0	0	0	0.7	0.7	87.6735	87.6735	87.4499	87.4	1	1	0	0	0	0	0	0	1	0	0	0	1	0	1	1	1.4	0
565	0	0	75	0	0	0	0	1	0	0	117	88	22.61	0	0	0	0	1	1.4	57.4486	38.9626	55.2433	36.8	1	0	0	1	0	0	0	0	0	0	0	0	0	0	1	0	2	0
566	1	0	45	1	0	0	0	0	0	0	122	59	11.95	1	0	0	1	0.7	1.3	96.1771	47.0787	104.973	49.7	1	1	0	1	0	0	1	0	0	0	0	0	1	1	1	1	1.4	0
567	0	0	67	1	0	0	0	0	0	0	133	91		0	0	0	0	0.9	0.9	66.3786	66.3786	66.3753	66.4	1	1	0	0	0	0	0	0	0	0	0	0	0	0	1	1	1.8	0
568	0	0	78	1	0	0	1	0	0	0	137	92	17.59	0	1	0	0	0.8	0.9	73.732	64.3614	70.8421	61.4	1	1	0	0	0	0	0	0	1	0	0	0	1	0	1	1	1.6	0
569	0	0	84	0	1	0	0	0	0	0	98	73	0.02	0	0	0	0	0.8	1	72.631	56.142	67.9183	51.9	1	0	0	0	0	0	1	0	1	0	0	0	1	1	1	0	1.6	0
570	0	1	72	0	0	0	0	0	0	0	186	99		1	0	0	0	0.6	0.7	140.763	117.823	100.447	94.3	1	1	0	0	0	0	0	0	0	1	0	0	1	0	1	1	1.2	0
571	0	1	66	0	0	0	0	0	0	0	130	73	38.1	1	0	0	0	1	1.1	79.4594	71.1833	78.0816	69.6	0	1	0	0	0	0	0	0	0	0	0	0	0	0	1	1	2	0
572	0	0	63	1	1	0	0	1	0	0	210	113		1	0	0	0	0.8	1	76.999	59.5183	78.7142	60.1	0	0	0	0	0	1	0	0	1	0	0	0	1	1	0	0	1.6	0
573	1	0	83	0	1	0	0	0	0	0	124	45	12.84	0	1	1	1	1.3	3.9	41.577	11.7019	38.0291	10.1	0	0	0	0	0	0	1	0	1	0	0	0	1	1	0	0	2.6	1
574	0	0	80	0	0	0	0	0	0	0	128	65	15.209	0	1	0	1	0.68	0.76	88.4859	77.8271	82.8789	74.3	1	1	0	0	0	0	0	0	0	0	0	0	0	0	1	1	1.36	0
575	1	0	85	1	0	0	0	1	0	0	132	69	1.82	1	0	1	0	1.2	2.2	45.3805	22.547	41.3087	19.9	0	0	0	0	0	0	0	0	0	0	0	0	0	0	0	0	2.4	0
576	0	0	69	1	0	0	0	1	0	0	139	82	3.58	1	0	0	0	1.6	2.2	33.9685	23.522	32.644	22.2	0	0	0	0	0	0	0	0	1	0	0	0	1	0	0	0	3.2	0
577	0	1	77	1	1	0	0	1	0	0	176	88	4.38	0	0	0	0	1	1.2	77.0115	62.3994	72.2754	58	0	0	0	0	0	0	0	0	1	0	1	0	1	0	0	0	2	0
578	0	0	88	0	0	0	0	1	0	1	110	74		1	0	1	0	1.5	2.1	34.8319	23.6236	30.8834	20.6	0	1	0	0	0	0	0	0	1	0	0	0	1	0	1	1	3	0
579	0	0	71	1	0	0	0	1	1	0	116	97	3.52	1	0	0	0	1.6	2.4	33.772	21.1518	32.1886	19.7	0	0	0	0	0	0	1	0	0	0	1	0	1	1	0	0	3.2	0
580	0	1	75	0	0	0	0	0	0	0	105	75	13.1	1	0	0	0	2	2.9	34.7926	22.6604	31.7064	20.2	0	0	0	0	0	0	0	0	1	0	0	0	1	0	0	0	4	0
581	0	0	82	1	1	0	0	0	0	0	134	58	29.86	1	1	0	0	1.2	1.4	45.7128	38.2632	42.1885	35	0	0	0	0	0	0	1	0	1	0	0	0	1	1	0	0	2.4	0
582	0	0	53	1	0	0	1	0	0	0	151	70	25.03	1	0	0	1	0.7	1	93.0349	61.6437	99.2368	64.5	0	1	0	0	0	1	0	0	0	0	0	0	1	1	1	1	1.4	0
583	0	0	77	1	0	1	0	0	0	0	169	62	0.34	0	0	0	0	1	1.2	57.1425	46.3003	54.4726	43.7	0	0	0	0	0	0	1	0	1	0	0	0	1	1	0	0	2	0
584	0	0	63	1	0	0	0	1	0	0	121	95	0.28	1	0	0	0	1	1.4	59.5183	40.3663	60.102	40	0	1	0	0	0	0	0	0	0	0	0	0	0	0	1	1	2	0
585	0	0	58	1	0	0	0	0	0	0	141	86	10.58	0	1	0	0	0.8	0.8	78.3024	78.3024	81.528	81.5	1	1	0	0	0	0	0	0	0	0	0	0	0	0	1	1	1.6	0
586	0	0	57	0	0	0	1	0	0	0	154	94		1	0	0	0	0.7	0.7	91.6708	91.6708	96.4872	96.5	0	1	0	0	0	0	0	0	0	0	1	0	1	0	1	1	1.4	0
587	0	1	62	1	0	0	0	1	0	0	75	51	1.8	1	0	1	0	1	1.7	80.4743	43.6234	80.3067	42.3	1	0	0	0	0	0	0	0	0	0	0	0	0	0	1	0	2	0
588	0	1	99	0	0	0	0	1	0	0	177	96	0.19	1	0	0	0	1	1.4	73.1811	49.6326	61.9261	41.2	0	0	0	0	0	0	0	0	0	1	0	0	1	0	0	0	2	0
589	0	1	55	1	0	0	0	0	0	0	116	88	13.098	0	1	0	0	0.86	1.17	98.1314	68.7912	101.227	69.8	0	1	0	0	0	0	0	0	0	0	0	0	0	0	1	1	1.72	0
590	0	0	90	1	0	0	0	0	0	0	141	68	17.89	0	1	0	1	0.9	0.9	62.5187	62.5187	56.4728	56.5	0	1	0	0	0	0	0	0	0	0	0	0	0	0	1	1	1.8	0
591	1	0	91	0	0	0	0	0	1	0	144	114	3.56	1	0	0	0	1.6	3.3	32.1127	13.9273	27.9696	11.7	0	1	0	0	0	0	0	0	0	0	0	0	0	0	1	1	3.2	1
592	0	1	74	1	0	0	0	0	0	0	96	56	20.013	1	1	0	0	1.1	1.8	69.5491	39.398	65.7808	36.3	0	0	0	0	0	0	0	0	0	1	0	0	1	0	0	0	2.2	0
593	1	0	81	1	1	0	0	1	0	0	141	84	5.17	1	0	0	0	0.8	7.3	73.1692	5.70453	69.3648	4.8	0	0	0	0	0	0	0	0	0	0	1	0	1	0	0	0	1.6	1
594	0	1	86	0	0	0	0	1	1	0	169	75	0.212	1	0	0	0	1	1	75.3026	75.3026	67.8475	67.8	0	0	0	0	0	0	0	0	1	1	1	0	1	0	0	0	2	0
595	0	1	77	1	1	0	0	1	0	1	115	54	0.686	1	0	0	0	0.9	1	86.968	77.0115	82.094	72.3	0	0	0	1	0	0	0	0	1	1	0	0	1	0	1	0	1.8	0
596	0	0	71	1	1	0	0	0	0	0	136	74	26.96	0	1	0	0	0.9	1.3	65.6018	42.9162	64.5362	41.4	0	0	0	0	0	0	1	0	1	0	1	0	1	1	0	0	1.8	0
597	0	0	77	1	1	0	0	1	0	0	163	69	13.947	0	1	1	1	0.83	1.31	70.8505	41.8435	68.2359	39.3	1	1	0	1	0	0	1	0	0	0	0	0	1	1	1	1	1.66	0
598	0	0	73	1	0	0	0	0	0	0	156	93	13.234	0	0	0	0	1.61	1.76	33.3415	30.0844	31.5013	28.3	0	0	0	0	0	0	1	0	1	0	1	0	1	1	0	0	3.22	0
599	0	0	57	0	1	0	0	0	0	0	156	84	23.111	1	0	0	0	0.82	1.05	76.3718	57.4145	79.6879	59.1	0	0	0	0	0	0	0	0	1	0	1	0	1	0	0	0	1.64	0
600	0	0	55	0	1	0	0	1	0	0	86	67	17.313	1	0	1	0	0.5	0.69	136.148	93.884	109.307	98.3	1	0	0	0	0	0	0	0	1	0	0	0	1	0	1	0	1	0
601	1	1	80	1	1	0	0	1	0	0	135	86	0.43	0	0	0	0	0.6	1.1	137.784	68.4571	94.9582	63.1	1	1	0	0	0	0	0	0	1	1	0	0	1	0	1	1	1.2	0
602	0	0	83	0	1	0	0	0	0	0	146	77		0	0	0	0	0.84	1.1	68.8217	50.417	64.4793	46.5	0	1	0	0	0	0	0	0	1	0	0	0	1	0	1	1	1.68	0
603	0	1	85	0	1	0	0	0	0	0	194	99	13.106	0	1	0	0	1.1	1.2	67.6198	61.1598	60.8893	54.8	0	1	1	0	0	0	0	0	1	0	0	0	1	0	1	1	2.2	0
604	0	0	55	1	1	0	0	1	0	0	116	80	5.551	0	0	0	0	0.7	0.7	92.3379	92.3379	97.8523	97.9	0	1	0	0	0	0	0	0	0	0	0	0	0	0	1	1	1.4	0
605	0	0	64	1	1	0	0	1	0	0	113	70	0.257	0	1	0	1	0.6	1	106.973	59.3284	96.6362	59.7	1	1	0	0	0	0	1	0	1	1	1	1	1	1	1	1	1.2	0
606	0	0	69	1	1	0	0	1	0	0	183	67		1	0	0	0	1.5	1.7	36.595	31.6732	35.2931	30.3	0	0	0	0	0	0	1	0	1	0	0	0	1	1	0	0	3	0
607	0	0	63	1	0	0	0	0	0	0	154	76	4.05	1	0	0	1	0.9	0.9	67.2132	67.2132	68.2668	68.3	0	0	0	0	0	0	0	0	0	0	0	0	0	0	0	0	1.8	0
608	0	1	69	0	0	0	0	0	0	0	148	84		0	0	0	0	1.3	1.3	58.1749	58.1749	55.6723	55.7	1	1	0	0	1	0	0	0	0	1	0	0	1	0	1	1	2.6	0
609	0	0	56	1	0	0	0	0	0	0	118	75		1	0	0	0	0.8	0.8	78.8622	78.8622	82.6815	82.7	0	0	0	0	0	0	0	0	0	0	0	0	0	0	0	0	1.6	0
610	0	1	62	0	1	0	0	1	0	0	125	82	1.94	0	0	0	0	0.9	0.9	90.8786	90.8786	91.2163	91.2	0	1	0	0	0	0	0	0	1	0	0	0	1	0	1	1	1.8	0
611	0	0	53	1	0	0	0	0	0	0	133	93	12.45	0	0	0	1	0.9	0.9	69.6134	69.6134	73.2347	73.2	1	1	0	0	0	0	0	0	0	0	0	0	0	0	1	1	1.8	0
612	0	0	97	0	0	0	0	0	0	0	159	69		1	0	0	0	1.1	1.2	48.8467	44.1801	42.1812	38	1	1	0	0	0	0	0	0	0	0	0	0	0	0	1	1	2.2	0
613	1	0	73	1	0	0	0	0	0	0	100	60	26.36	1	1	0	1	1	1.9	57.7647	27.5411	56.0249	25.8	0	1	0	1	0	0	0	0	0	0	0	0	0	0	1	1	2	0
614	0	0	81	0	1	0	0	0	0	0	129	71	3.66	1	0	0	0	0.71	1.2	83.9735	45.8268	80.1316	42.5	0	0	0	0	0	0	0	0	0	0	0	0	0	0	0	0	1.42	0
615	0	1	62	0	0	0	0	0	0	0	113	65	14.86	0	1	0	0	1.1	1.3	72.0925	59.452	71.5662	58.5	1	1	0	0	0	0	0	0	0	1	0	0	1	0	1	1	2.2	0
616	0	1	59	1	1	0	0	0	0	0	138	91		0	0	0	1	1.1	1.3	72.822	60.0536	73.0904	59.7	1	1	0	0	0	0	0	0	0	1	0	0	1	0	1	1	2.2	0
617	0	1	77	0	1	0	0	0	0	0	93	52	10.04	1	0	0	0	1.1	1.6	68.9903	44.7714	64.409	40.9	0	1	0	0	0	0	1	0	1	1	0	0	1	1	1	1	2.2	0
618	0	0	74	0	1	0	0	0	0	0	141	69		1	0	0	0	1.2	1.4	46.6754	39.0689	44.6273	37	0	1	0	0	0	0	0	0	1	1	1	0	1	0	1	1	2.4	0
619	0	1	74	0	0	0	0	0	0	0	102	59		1	0	0	0	0.9	1	87.6724	77.6352	83.8424	73.8	0	0	0	0	0	0	0	0	0	0	0	0	0	0	0	0	1.8	0
620	0	1	75	0	1	0	1	0	0	1	112	64	19.83	1	1	0	0	1.7	2.9	41.9699	22.6604	38.5904	20.2	0	1	0	0	0	0	0	0	1	0	0	0	1	0	1	1	3.4	0
621	0	0	67	1	0	0	0	0	0	0	123	82	8.951	1	0	0	0	0.75	0.86	81.9225	69.954	82.744	70.1	0	0	0	0	0	0	1	0	0	0	0	0	1	1	0	0	1.5	0
622	0	0	60	0	0	0	0	0	0	0	142	92	31.908	0	1	1	1	0.86	1.28	71.5387	45.2097	73.6601	45.5	0	1	0	0	0	0	0	0	0	0	0	0	0	0	1	1	1.72	0
623	0	0	32	0	0	0	0	0	0	0	108	66	5.554	0	0	0	1	0.82	0.82	85.8678	85.8678	94.9863	95	1	0	0	0	0	0	0	0	0	0	0	0	0	0	1	0	1.64	0
624	0	0	33	0	0	0	0	0	0	0	116	65		0	0	0	1	0.65	0.66	111.572	109.624	117.024	116.4	1	1	0	0	0	0	0	0	0	0	0	0	0	0	1	1	1.3	0
625	0	0	72	0	1	0	0	0	0	0	146	84		0	1	0	1	1.08	1.39	53.0038	39.6131	51.407	37.9	1	0	0	0	0	0	0	0	1	0	0	0	1	0	1	0	2.16	0
626	0	0	31	0	0	0	0	0	0	0	106	68	3.351	1	0	0	1	0.68	0.86	107.264	81.8011	116.931	90.3	1	1	0	1	0	0	0	0	0	0	0	0	0	0	1	1	1.36	0
627	0	0	25	0	0	0	0	0	0	0	108	73	8.85	1	0	0	0	0.7	0.7	108.366	108.366	120.807	120.8	1	0	0	0	0	0	0	0	0	0	0	0	0	0	1	0	1.4	0
628	0	0	93	0	1	0	1	0	0	0	181	82	0.22	1	0	0	0	1.63	2	31.2932	24.713	26.9669	21.1	0	0	0	0	0	0	1	0	1	1	0	0	1	1	0	0	3.26	0
629	0	0	52	0	0	0	0	0	0	0	128	74	3.91	1	0	0	1	0.7	0.7	93.3953	93.3953	99.9363	99.9	1	1	0	0	0	0	0	0	0	0	0	0	0	0	1	1	1.4	0
630	0	0	79	1	1	0	0	0	0	0	187	84		1	0	0	0	4.2	5	10.851	8.87334	9.47476	7.7	0	0	0	0	0	0	0	0	1	1	1	0	1	0	0	0	8.4	0
631	0	1	26	0	0	0	0	0	0	0	96	63	2.19	0	0	0	1	0.96	1.1	100.631	86.0015	108.646	92.2	1	1	0	1	0	0	0	0	0	0	0	0	0	0	1	1	1.92	0
632	0	0	76	1	1	0	0	1	0	0	116	53	0.95	1	0	0	0	0.8	0.8	74.1218	74.1218	71.8444	71.8	0	0	0	0	0	0	1	0	1	0	0	0	1	1	0	0	1.6	0
633	0	0	48	0	0	0	0	0	0	0	147	89	22.86	0	1	0	1	0.8	0.8	81.369	81.369	87.4609	87.5	1	1	0	0	0	0	0	0	0	0	0	0	0	0	1	1	1.6	0
634	0	1	41	0	0	0	0	0	0	0	135	96		1	0	0	0	1.1	1.1	78.4062	78.4062	82.9419	82.9	1	0	0	0	0	0	0	0	0	0	0	0	0	0	1	0	2.2	0
635	0	0	82	0	1	0	0	0	0	0	140	60	11.21	0	1	0	1	1.1	1.1	50.5412	50.5412	46.8685	46.9	0	0	0	0	0	0	0	0	0	0	0	0	0	0	0	0	2.2	0
636	0	0	40	1	0	0	0	0	0	0	124	74	0.81	1	1	0	1	0.7	0.7	98.5044	98.5044	108.726	108.7	1	1	0	0	0	0	0	0	0	0	1	0	1	0	1	1	1.4	0
637	0	0	78	0	0	0	0	0	1	0	126	66	0.46	1	0	0	1	1.3	1.8	42.1047	28.9226	39.3885	26.6	0	1	0	0	0	0	0	0	0	0	0	0	0	0	1	1	2.6	0
638	0	0	28	0	0	0	0	0	0	0	116	60		0	0	0	1	0.8	0.8	90.7774	90.7774	100.654	100.7	1	1	0	0	0	0	0	0	0	0	0	0	0	0	1	1	1.6	0
639	0	1	54	0	1	0	0	0	0	0	117	75	5.97	0	1	1	1	4.4	6.3	14.9724	9.89459	14.1652	9.2	0	1	0	0	0	0	0	0	0	0	1	0	1	0	1	1	8.8	0
640	0	0	63	1	0	0	0	0	0	0	107	57	2.963	0	0	0	1	1.2	1.5	48.2254	37.277	48.2124	36.8	0	1	0	1	0	0	0	0	0	0	0	0	0	0	1	1	2.4	0
641	0	1	74	0	0	0	0	1	0	0	93	55		1	0	0	0	0.8	0.8	100.437	100.437	96.6734	96.7	1	0	0	0	0	0	0	0	0	0	0	0	0	0	1	0	1.6	0
642	0	1	69	1	0	0	1	0	0	0	149	84		1	0	0	1	0.5	0.6	175.233	141.984	110.569	102.6	0	0	0	0	0	0	0	0	0	1	0	0	1	0	0	0	1	0
643	0	0	26	0	0	0	0	0	0	0	106	50		0	0	0	1	0.95	1	75.5761	71.2323	82.9275	77.9	1	1	0	0	0	0	0	0	0	0	0	0	0	0	1	1	1.9	0
644	0	0	55	0	1	0	0	0	0	0	161	81	6.12	1	0	0	1	0.9	1.2	69.0919	49.5733	72.213	51	0	1	0	0	0	0	1	0	1	0	0	0	1	1	1	1	1.8	0
645	0	0	70	1	1	0	0	1	0	0	172	78	21.73	0	0	0	0	7.9	9.6	5.36414	4.28372	4.70221	3.7	0	0	0	0	0	0	1	0	1	0	1	0	1	1	0	0	15.8	0
646	0	0	51	0	0	0	0	0	0	0	200	114	0.9	1	0	0	0	0.9	0.9	70.1591	70.1591	74.2709	74.3	0	1	0	1	0	0	0	0	0	0	0	0	0	0	1	1	1.8	0
647	1	1	74	1	0	0	0	0	0	0	64	45	32.74	0	1	1	1	1.2	9	62.9048	6.14983	59.2124	5.2	0	1	0	0	0	0	0	0	0	0	0	0	0	0	1	1	2.4	1
648	0	1	58	1	0	0	0	0	0	0	149	74		0	1	0	0	3.4	4.8	19.8706	13.347	18.8103	12.4	0	1	0	0	0	1	0	0	0	1	0	0	1	1	1	1	6.8	0
649	0	1	48	0	0	0	0	0	0	0	119	73	19.27	0	0	0	1	1.3	1.3	62.6225	62.6225	64.5215	64.5	0	1	0	1	0	0	0	0	0	0	0	0	0	0	1	1	2.6	0
650	0	1	70	0	0	0	0	0	0	0	92	49		1	0	0	0	1.5	1.6	49.1755	45.6461	46.4998	43	1	0	0	0	0	0	0	0	0	0	0	0	0	0	1	0	3	0
651	0	1	25	0	0	0	0	0	0	0	117	72	3.48	0	0	0	0	1.2	1.2	78.4072	78.4072	83.5409	83.5	1	1	0	0	0	0	0	0	0	0	0	0	0	0	1	1	2.4	0
652	0	1	76	0	0	0	0	1	0	0	87	56	9.89	1	0	1	1	1.2	1.2	62.5652	62.5652	58.3863	58.4	0	1	0	0	0	0	0	0	0	1	0	0	1	0	1	1	2.4	0
653	0	1	52	0	0	0	0	0	0	0	115	77	41.02	0	1	0	1	1.2	2	67.5755	37.4779	69.1081	37.3	0	0	0	1	0	0	0	0	0	1	0	0	1	0	1	0	2.4	0
654	0	0	49	0	0	0	0	0	0	0	112	59		0	0	0	1	0.67	0.7	99.4298	94.5287	103.546	102.1	1	1	0	0	0	0	0	0	0	0	0	0	0	0	1	1	1.34	0
655	0	0	68	1	0	0	0	0	0	0	167	77		0	1	0	0	0.8	0.8	75.8144	75.8144	75.9975	76	1	1	0	0	0	0	0	0	0	0	0	0	0	0	1	1	1.6	0
656	0	1	66	0	0	0	0	0	0	0	150	82	29.63	0	1	0	0	1	1	79.4594	79.4594	78.0816	78.1	1	1	0	0	0	0	0	0	0	0	0	0	0	0	1	1	2	0
657	0	1	70	0	0	0	0	0	0	0	144	96	3.2	1	0	0	0	1.3	1.3	58.0053	58.0053	55.2826	55.3	0	0	0	0	0	0	0	0	0	0	0	0	0	0	0	0	2.6	0
658	1	0	59	0	0	0	0	0	0	0	138	58	29.56	0	1	0	1	1	2	60.3162	27.1047	61.8147	26.7	1	1	0	1	0	0	0	0	1	1	1	0	1	0	1	1	2	1
659	0	1	28	0	0	0	0	0	0	0	116	76		1	0	0	1	0.9	0.9	106.793	106.793	115.824	115.8	1	0	0	0	0	0	0	0	0	0	0	0	0	0	1	0	1.8	0
660	0	0	57	1	0	0	0	0	0	0	108	57	19.57	0	0	0	0	1.1	1.1	54.4136	54.4136	55.8662	55.9	0	0	0	0	0	0	0	0	0	0	0	0	0	0	0	0	2.2	0
661	0	1	53	0	0	0	0	0	0	0	132	82		1	0	0	0	0.97	1.1	86.0499	74.4248	88.7568	76.2	1	0	0	0	0	0	0	0	0	0	0	0	0	0	1	0	1.94	0
662	0	0	19	0	0	0	0	0	0	0	132	88	9.95	1	0	0	1	0.8	0.9	98.2119	85.7302	107.223	93	1	1	0	0	0	0	0	0	0	0	0	0	0	0	1	1	1.6	0
663	0	0	71	0	0	0	0	0	0	0	155	75		0	1	0	0	0.7	0.9	87.6735	65.6018	87.4499	64.5	1	1	0	0	0	0	0	0	0	0	0	0	0	0	1	1	1.4	0
664	0	0	59	0	0	0	0	0	0	0	137	77	5.83	1	0	0	0	0.8	0.8	78.0312	78.0312	80.9573	81	0	0	0	1	0	0	0	0	0	0	0	0	0	0	1	0	1.6	0
665	0	1	59	0	0	0	0	0	0	0	104	64	21.85	1	0	0	0	0.9	0.9	91.7982	91.7982	93.159	93.2	0	0	1	0	0	0	0	0	0	1	0	0	1	0	1	1	1.8	0
666	0	1	49	0	0	0	0	0	0	0	122	71	12.95	0	1	0	1	1.2	1.2	68.3956	68.3956	70.58	70.6	1	1	0	1	0	0	0	0	0	0	0	0	0	0	1	1	2.4	0
667	0	0	72	1	1	0	0	0	0	0	128	60		0	0	0	1	7.8	9	5.41254	4.58862	4.70858	4	0	0	0	1	0	0	0	0	0	1	1	0	1	0	1	0	15.6	0
668	0	1	68	0	0	0	0	0	0	0	136	70		0	0	0	0	1.1	1.2	70.7533	63.9939	68.6125	61.8	1	0	0	0	0	0	0	0	0	1	0	0	1	0	1	0	2.2	0
669	0	0	50	0	0	0	0	0	0	0	140	82	10.55	1	0	0	0	0.74	0.9	88.2943	70.4417	94.7649	74.8	0	0	0	0	0	0	0	0	0	0	0	0	0	0	0	0	1.48	0
670	0	0	71	0	0	0	0	0	0	0	122	87	14.18	0	0	0	0	0.9	1	65.6018	58.0913	64.5362	56.8	1	0	0	0	0	0	0	0	1	0	1	0	1	0	1	0	1.8	0
671	0	0	80	1	0	0	0	0	1	0	198	76	0.61	1	0	0	0	1.8	2.3	28.7743	21.6848	26.206	19.5	0	0	0	0	0	0	0	0	1	0	0	0	1	0	0	0	3.6	0
672	0	1	49	0	0	0	0	0	0	0	116	84		1	0	0	1	7	8.7	8.93635	6.95341	8.36928	6.4	0	0	0	0	0	0	0	0	1	0	0	0	1	0	0	0	14	0
673	1	1	80	0	0	0	0	0	0	0	137	79		1	0	0	1	1.2	6.8	61.9171	8.36509	56.7686	7	0	1	0	0	0	0	0	0	0	0	0	0	0	0	1	1	2.4	1
674	0	0	85	0	0	0	0	1	0	0	104	70	8.31	1	0	0	1	0.75	1.2	78.0592	45.3805	72.916	41.3	0	1	0	1	0	0	0	0	0	0	0	0	0	0	1	1	1.5	0
675	0	0	24	0	0	0	0	0	0	0	104	68		1	1	0	1	0.8	0.8	93.663	93.663	103.522	103.5	1	1	0	0	0	0	0	0	0	0	0	0	0	0	1	1	1.6	0
676	0	0	34	0	0	0	0	0	0	0	113	77		1	0	0	1	0.7	0.7	101.808	101.808	113.406	113.4	1	0	0	0	0	0	0	0	0	0	0	0	0	0	1	0	1.4	0
677	0	0	38	0	0	0	0	0	0	0	140	92	18.23	0	1	0	1	1.5	1.5	41.3058	41.3058	43.8796	43.9	1	1	0	0	0	0	0	0	0	0	0	0	0	0	1	1	3	0
678	0	0	56	0	0	0	0	0	0	0	140	75		0	0	1	1	1.1	1.1	54.6094	54.6094	56.2601	56.3	1	1	0	1	0	0	0	0	0	0	0	0	0	0	1	1	2.2	0
679	0	1	54	1	0	0	0	0	0	0	124	75		1	0	0	1	1.1	1.1	74.1429	74.1429	75.7032	75.7	1	1	0	0	0	0	0	0	0	0	0	0	0	0	1	1	2.2	0
680	0	0	89	1	1	0	0	1	0	0	135	64		1	0	0	0	0.9	0.9	62.6606	62.6606	56.8709	56.9	0	1	0	0	0	0	0	0	1	0	1	0	1	0	1	1	1.8	0
681	0	1	25	0	0	0	0	0	0	0	111	61	6.38	0	0	0	0	1.1	1.3	86.689	71.4892	92.8081	75.8	1	1	0	1	0	0	0	0	0	0	0	0	0	0	1	1	2.2	0
682	0	0	72	1	1	0	0	0	0	0	110	66		0	0	0	1	0.8	0.8	74.9398	74.9398	73.8918	73.9	1	1	0	0	0	0	0	0	0	0	0	0	0	0	1	1	1.6	0
683	1	0	86	1	1	0	0	1	0	0	140	77	7.02	1	0	0	0	0.7	1.5	84.3278	34.9949	78.7042	31.3	0	0	0	0	0	0	0	0	1	0	0	0	1	0	0	0	1.4	1
684	0	0	69	1	0	0	0	0	0	0	143	74		1	0	0	0	3.1	3.4	15.8343	14.2332	14.6733	13.1	0	0	0	0	0	0	1	0	0	1	0	0	1	1	0	0	6.2	0
685	0	0	73	1	1	0	0	0	0	0	133	71		1	0	0	0	1	1	57.7647	57.7647	56.0249	56	0	0	0	0	0	0	0	0	0	0	0	0	0	0	0	0	2	0
687	0	0	80	1	1	0	0	1	0	1	140	67	22.68	0	1	0	1	0.9	1	64.0315	56.7009	60.5824	53.3	1	1	0	1	0	0	0	0	0	0	0	0	0	0	1	1	1.8	0
688	0	0	63	0	1	0	0	0	0	0	136	76	40.1	0	1	0	0	1.5	1.5	37.277	37.277	36.8124	36.8	1	1	0	0	0	0	0	0	1	0	1	0	1	0	1	1	3	0
689	0	0	40	0	0	0	0	0	0	0	121	75	0.034	1	0	0	1	0.59	0.74	119.987	92.3858	115.016	101.7	1	0	0	0	0	0	0	0	0	0	0	0	0	0	1	0	1.18	0
690	0	0	37	0	0	0	0	0	0	0	126	68	1.642	0	0	0	1	0.77	0.77	89.6523	89.6523	98.9557	99	0	1	0	0	0	0	0	0	0	0	0	0	0	0	1	1	1.54	0
691	0	0	35	0	0	0	0	0	0	0	142	99	8.352	0	0	0	1	0.8	1.07	86.7571	62.0243	95.8239	67.4	0	1	0	1	0	0	0	0	0	0	0	0	0	0	1	1	1.6	0
692	0	0	53	0	0	0	0	0	1	0	112	78	19.602	0	1	0	0	0.82	0.94	77.5082	66.2063	81.9587	69.5	1	1	0	0	0	0	0	0	0	0	0	0	0	0	1	1	1.64	0
693	0	0	84	1	1	0	0	0	0	0	138	85	11.797	0	1	1	0	1.19	1.19	45.9311	45.9311	42.023	42	0	1	0	0	0	0	1	0	0	0	0	0	1	1	1	1	2.38	0
694	0	1	60	0	1	0	0	1	0	0	157	93	12.604	0	0	0	0	1.1	1.2	72.574	65.6407	72.5787	65.3	0	0	0	0	0	1	0	0	0	0	0	0	1	1	0	0	2.2	0
695	0	0	47	0	0	0	0	0	0	0	121	73	19.086	0	1	0	1	1.05	1.05	59.7075	59.7075	63.3991	63.4	1	1	0	0	0	0	0	0	0	0	0	0	0	0	1	1	2.1	0
696	0	0	49	1	0	0	0	0	0	0	156	81	6.933	0	0	0	1	0.68	0.75	97.7444	87.2944	103.043	93.9	0	1	0	1	0	0	0	0	0	0	0	0	0	0	1	1	1.36	0
697	0	0	85	0	1	0	0	0	0	0	199	83	7.288	1	1	0	0	0.66	0.87	90.4672	65.7718	80.8083	60.9	0	0	0	0	0	0	0	1	0	0	0	0	1	0	0	0	1.32	0
698	0	0	93	0	1	0	0	1	0	0	206	106	0.483	0	1	0	0	1.12	1.51	48.2522	34.1803	42.4484	29.6	0	1	0	0	0	0	1	0	1	1	1	0	1	1	1	1	2.24	0
699	0	1	83	0	1	0	0	0	1	1	201	79	7.186	1	0	0	0	1.8	1.79	38.4907	38.7389	34.0456	34.3	0	0	0	0	0	0	1	0	1	1	1	0	1	1	0	0	3.6	0
700	0	0	48	0	0	0	0	0	0	0	108	55		0	0	0	0	0.94	0.94	67.5516	67.5516	71.9678	72	0	0	0	0	0	0	0	0	0	0	0	0	0	0	0	0	1.88	0
701	1	0	79	1	1	0	1	0	0	0	131	72		1	0	1	0	0.94	1.93	61.0533	26.6174	57.8849	24.3	1	0	0	0	0	0	1	0	0	0	0	0	1	1	1	0	1.88	1
702	0	1	86	1	0	0	0	1	0	0	130	64	14.402	1	0	0	0	1.03	1.26	72.7772	57.6743	65.4656	51.3	1	1	0	0	0	0	0	0	0	1	0	0	1	0	1	1	2.06	0
703	0	0	37	0	0	0	0	0	0	0	109	67		1	0	0	1	0.64	0.85	110.979	79.9876	114.364	87.8	1	1	0	0	0	0	0	0	0	0	0	0	0	0	1	1	1.28	0
704	0	0	81	1	1	0	0	0	0	0	99	82	0.857	1	0	0	0	1.86	2.95	27.6361	16.23	25.0112	14.3	0	0	0	0	0	0	0	0	1	0	0	0	1	0	0	0	3.72	0
705	0	0	80	1	1	0	0	0	0	0	143	78		1	0	0	0	0.76	1.34	77.8271	40.4493	74.3228	37.4	0	1	0	1	0	0	1	0	0	0	0	0	1	1	1	1	1.52	0
706	0	1	51	0	0	0	0	0	0	0	140	93	1.1	0	1	0	1	1.1	1.68	75.0083	46.0118	77.3154	46.3	0	0	0	0	0	0	0	0	0	0	0	0	0	0	0	0	2.2	0
707	0	0	51	0	0	0	0	0	0	0	176	96	11.346	0	1	0	0	0.71	0.82	92.2418	78.1158	98.9296	83.1	0	0	0	0	0	0	0	0	0	0	0	0	0	0	0	0	1.42	0
708	0	0	37	0	0	0	0	0	0	0	107	67	21.366	0	1	1	1	0.8	0.82	85.784	83.374	94.4871	91.7	1	0	0	0	0	0	0	0	0	0	0	0	0	0	1	0	1.6	0
709	0	1	35	0	0	0	0	0	0	0	134	76	3.279	0	0	0	0	1.09	1.09	81.8233	81.8233	87.4729	87.5	0	0	0	0	0	0	0	0	0	0	0	0	0	0	0	0	2.18	0
710	0	0	52	0	0	0	0	0	0	0	142	76	2.297	0	0	0	1	0.76	0.76	84.9394	84.9394	90.4781	90.5	1	1	0	0	0	0	0	0	0	0	0	0	0	0	1	1	1.52	0
711	0	0	49	1	0	0	0	0	1	0	153	72	31.513	1	1	0	1	0.75	1.02	87.2944	61.2185	93.8967	64.7	0	0	0	0	0	0	0	0	0	0	0	0	0	0	0	0	1.5	0
712	0	0	86	0	1	0	0	1	0	0	122	88	1.28	1	0	0	0	0.89	1.08	63.9172	51.1261	58.872	46.6	0	0	0	0	0	0	0	0	1	0	0	0	1	0	0	0	1.78	0
713	0	0	58	1	1	0	0	0	0	0	161	96		0	0	0	1	0.86	0.86	72.0327	72.0327	74.7023	74.7	0	1	0	0	0	0	1	0	1	1	1	0	1	1	1	1	1.72	0
714	0	0	81	1	1	0	1	0	0	0	105	55	13.902	0	0	0	1	1.14	1.48	48.6213	35.976	45.204	33	0	0	0	0	0	0	0	0	0	0	1	0	1	0	0	0	2.28	0
715	1	0	80	1	1	0	1	1	0	0	208	90	20.475	1	0	0	0	1.6	3.1	32.9636	15.3659	30.2165	13.6	0	0	0	0	0	0	1	0	1	0	0	0	1	1	0	0	3.2	0
716	1	0	67	1	1	0	0	0	0	0	138	82	27.556	0	1	1	1	1	2.07	58.7792	25.386	58.4367	24.2	0	1	0	0	0	0	1	0	1	0	0	0	1	1	1	1	2	1
717	0	0	63	1	0	0	0	0	0	0	139	65		0	1	0	0	0.79	1	78.1248	59.5183	79.9204	60.1	0	1	0	1	0	0	0	0	0	0	0	0	0	0	1	1	1.58	0
718	0	0	71	1	1	0	1	0	0	0	142	76	16.895	0	1	0	0	1.2	1.31	47.0691	42.5383	45.5777	41	1	1	0	0	0	0	0	1	1	0	0	1	1	0	1	1	2.4	0
719	0	1	72	0	0	0	0	0	1	0	97	53	1.756	0	1	1	0	1.34	1.68	55.6923	42.901	52.5502	40	0	1	0	0	0	0	0	0	0	1	0	0	1	0	1	1	2.68	0
720	0	0	46	0	1	0	0	0	0	0	172	104	11.918	1	1	0	1	4.5	5.04	11.1833	9.81233	10.9905	9.6	0	0	0	0	0	0	0	0	1	0	1	0	1	0	0	0	9	0
721	0	0	67	1	1	0	0	1	0	1	162	93		1	0	0	0	1.12	1.45	51.5734	38.2829	50.9543	37.3	0	0	0	0	0	0	1	0	1	0	0	0	1	1	0	0	2.24	0
723	0	0	53	1	0	0	0	0	0	0	126	82	15.22	1	1	0	0	0.7	0.7	93.0349	93.0349	99.2368	99.2	1	0	0	0	0	0	0	0	0	0	0	0	0	0	1	0	1.4	0
724	1	0	72	0	0	0	0	0	0	1	96	54		1	1	0	0	0.7	1.32	87.4249	42.0471	86.8377	40.3	0	0	0	0	0	0	0	0	0	0	1	0	1	0	0	0	1.4	0
725	0	0	72	0	0	0	0	1	0	0	127	83	2.884	1	0	0	0	0.81	0.9	73.9	65.4	72.7903	64.1	0	0	0	0	0	0	0	0	0	0	0	0	0	0	0	0	1.62	0
726	0	1	79	1	1	0	0	1	1	0	150	74	1.32	1	0	0	0	1.48	1.69	48.7318	41.8132	44.3652	37.8	0	0	0	1	0	0	1	0	1	0	0	0	1	1	1	0	2.96	0
727	0	0	78	0	1	0	0	0	1	0	144	78	14.887	1	1	0	0	1.33	1.33	41	41	38.3169	38.3	0	0	0	0	0	0	0	0	0	0	0	0	0	0	0	0	2.66	0
728	0	1	81	1	1	0	1	1	1	0	94	59	16.294	1	0	0	0	1.07	1.24	70.5	59.5	64.7534	54.2	0	1	0	0	0	0	1	0	0	0	0	0	1	1	1	1	2.14	0
729	0	0	57	0	1	0	0	0	0	0	128	94	1.076	1	0	0	0	0.61	0.61	107.5	107.5	100.956	101	1	0	0	0	0	0	1	0	0	0	0	0	1	1	1	0	1.22	0
730	0	0	56	0	1	0	0	0	0	0	126	86	2.761	0	1	0	0	2.24	2.28	24	23.5	23.8119	23.3	0	0	0	0	0	0	1	0	1	0	0	0	1	1	0	0	4.48	0
731	0	0	38	0	0	0	0	0	0	0	107	64	2.186	1	0	0	1	0.69	0.69	101.2	101.2	110.787	110.8	0	0	0	0	0	0	0	0	0	0	0	0	0	0	0	0	1.38	0
732	0	0	86	1	1	0	0	0	0	0	125	72	19.328	0	0	0	0	0.98	1.39	57.2	38.2	52.3997	34.3	0	0	0	0	0	0	1	0	0	0	0	0	1	1	0	0	1.96	0
733	0	0	65	0	0	0	0	0	1	0	96	59	20.21	0	0	1	1	1.07	1.2	54.7	47.9	54.6087	47.5	0	0	0	1	0	0	0	0	0	0	0	0	0	0	1	0	2.14	0
734	0	0	61	0	1	0	0	1	0	0	136	83		0	1	0	0	0.64	0.69	100.3	91.9	96.6208	94.3	0	0	0	0	0	0	1	0	0	0	0	0	1	1	0	0	1.28	0
735	0	0	96	0	0	0	0	0	0	0	199	93	3.282	0	1	0	0	1.4	1.64	37.1	30.9	31.7355	26.2	0	0	0	0	0	1	1	0	1	0	0	0	1	1	0	0	2.8	0
736	0	0	48	0	0	0	0	0	0	0	142	75	4.756	1	0	1	1	0.7	0.7	94.9	94.9	102.784	102.8	1	1	0	0	0	0	0	0	0	0	0	0	0	0	1	1	1.4	0
737	0	1	89	0	0	0	0	0	0	0	103	69	10.266	1	0	0	0	1.04	1.04	71.5	71.5	63.3561	63.4	0	0	0	0	0	0	0	0	0	1	0	0	1	0	0	0	2.08	0
738	0	1	85	0	0	0	0	0	0	0	110	65	7.911	0	0	0	0	1.61	1.81	43.6	38.1	38.4178	33.3	0	0	0	0	0	0	0	0	1	0	0	0	1	0	0	0	3.22	0
739	0	0	42	0	1	0	0	0	0	0	189	108		0	0	0	1	0.77	0.77	87.375	87.4	95.5404	95.5	1	1	0	0	0	0	0	0	0	0	0	0	0	0	1	1	1.54	0
740	0	0	68	0	1	0	0	0	0	0	104	70	14.297	0	1	0	1	0.56	0.8	114.422	75.81	96.1158	76	0	0	0	0	0	0	0	0	1	0	1	0	1	0	0	0	1.12	0
741	1	0	78	1	0	0	0	1	1	0	177	105	10.863	1	0	0	1	1.55	3.66	34.3699	12.75	31.8432	11.3	0	0	0	0	0	0	0	0	1	0	0	0	1	0	0	0	3.1	1
742	1	1	70	0	1	0	0	0	1	0	92	64	18.495	1	1	0	1	1.42	3.42	52.3862	18.99	49.6854	17.2	0	0	1	0	0	0	0	0	1	1	1	0	1	0	1	1	2.84	1
743	0	0	56	1	1	0	0	0	0	0	130	90	11.374	0	1	0	1	0.66	0.83	98.4648	75.58	99.0667	79.1	1	0	0	0	0	0	0	0	1	0	1	0	1	0	1	0	1.32	0
744	0	0	62	1	0	0	0	0	0	0	100	61	8.402	0	0	0	1	0.92	1.57	65.7431	35.48	66.9453	35.1	0	0	0	0	0	0	0	0	0	0	0	0	0	0	0	0	1.84	0
745	0	0	28	0	0	0	0	0	0	0	140	95	10.093	0	0	0	1	0.96	0.96	73.5534	73.55	80.7419	80.7	1	0	0	0	0	0	0	0	0	0	0	0	0	0	1	0	1.92	0
746	0	1	85	1	1	0	1	0	0	0	112	52	1.314	1	0	0	0	1.47	1.77	48.3901	39.05	42.8842	34.3	0	0	0	0	0	0	1	0	1	1	0	0	1	1	0	0	2.94	0
747	0	1	29	0	0	0	0	0	0	0	120	65	19.147	0	0	0	0	1.08	1.6	85.9162	54.5873	92.2608	57.4	1	1	0	0	0	0	0	0	0	0	0	0	0	0	1	1	2.16	0
748	1	0	76	1	1	1	1	0	0	0	161	69	25.596	0	0	1	1	1.93	4.06	26.8274	11.3729	24.7737	10.1	0	0	0	0	0	0	1	0	1	1	1	0	1	1	0	0	3.86	1
749	0	1	67	1	1	0	0	0	0	0	131	77	20.92	1	0	0	0	1.28	1.64	59.5799	44.76	57.5282	42.6	0	0	0	0	0	0	0	0	0	0	0	0	0	0	0	0	2.56	0
750	0	0	75	1	1	1	1	1	1	0	199	104	0.039	1	0	1	0	2.05	2.84	25.0909	17.2246	23.1937	15.6	0	0	0	0	0	0	1	0	1	0	0	0	1	1	0	0	4.1	0
751	0	1	78	1	1	0	1	0	1	0	165	84	0.511	0	0	0	0	4.1	5.29	15.0753	11.2344	13.0342	9.6	0	0	0	0	0	0	1	0	1	1	1	1	1	1	0	0	8.2	0
752	0	0	89	0	1	0	0	1	0	0	195	107	9.594	0	0	0	0	0.84	0.84	67.8535	67.8535	61.8181	61.8	0	0	0	0	0	0	0	0	1	0	0	0	1	0	0	0	1.68	0
753	0	0	47	0	0	0	0	0	0	0	161	78	13.134	0	1	0	0	0.63	0.75	107.657	88.036	107.16	95.2	0	0	1	0	0	0	0	0	0	0	0	0	0	0	1	1	1.26	0
754	0	0	38	0	0	0	0	0	0	0	140	81	7.653	0	0	0	1	0.7	0.7	99.5354	99.5354	110.264	110.3	0	1	0	0	0	0	0	0	0	0	0	0	0	0	1	1	1.4	0
755	0	1	71	1	0	0	0	1	0	0	99	58	0.654	0	0	0	0	0.99	1.07	79.2035	72.41	76.3083	69.5	0	0	0	0	0	0	0	0	1	1	0	0	1	0	0	0	1.98	0
756	0	0	77	1	1	1	0	0	0	0	153	73	0.315	0	0	0	0	1.08	0.89	52.2863	65.3677	49.6328	62.7	0	0	0	0	0	0	1	0	1	0	1	0	1	1	0	0	2.16	0
757	0	0	62	0	0	0	0	0	0	0	129	78	6.258	0	1	1	0	0.93	0.93	64.928	64.928	66.076	66.1	1	1	0	0	0	0	0	0	0	0	0	0	0	0	1	1	1.86	0
758	0	1	80	0	0	0	0	0	0	0	101	67	14.625	0	0	0	0	1.76	1.3	39.7983	56.454	35.7284	51.5	0	0	0	0	0	0	0	0	0	1	1	0	1	0	0	0	3.52	0
759	0	0	61	0	0	0	0	0	1	0	146	85	2.675	0	1	0	1	1.26	2.23	45.8846	23.7438	46.0938	23.1	0	0	0	0	0	0	0	0	0	0	0	0	0	0	0	0	2.52	0
760	0	1	73	1	0	0	0	0	0	0	135	66	35.082	0	1	0	0	1.38	2.16	53.6831	32.011	50.3593	29.3	0	0	0	1	0	0	0	0	0	1	0	0	1	0	1	0	2.76	0
761	0	1	74	0	0	0	0	0	1	0	133	85	5.841	0	0	0	1	1.17	1.72	64.7698	41.5202	61.0529	38.3	0	0	0	0	0	0	0	0	0	1	0	0	1	0	0	0	2.34	0
762	0	0	53	1	1	0	0	0	1	0	213	129	7.237	0	0	0	1	0.62	0.75	107.021	85.9148	103.279	91.3	0	1	0	0	0	0	1	0	1	0	0	0	1	1	1	1	1.24	0
763	0	0	74	1	1	0	0	0	1	1	147	65	5.134	1	0	0	0	0.9	1.3	65.0529	42.5571	63.1904	40.5	0	0	0	0	0	0	0	0	1	0	0	0	1	0	0	0	1.8	0
764	0	0	79	0	1	0	0	0	0	0	140	82	7.887	0	1	0	1	0.91	0.91	63.3818	63.3818	60.1999	60.2	0	1	0	0	0	0	1	0	1	0	0	0	1	1	1	1	1.82	0
765	1	0	98	0	1	0	0	0	0	0	129	72	14.69	1	0	0	0	0.78	2.47	72.4804	19.1657	63.4702	15.8	0	0	0	0	0	0	0	0	0	0	0	0	0	0	0	0	1.56	1
766	1	0	72	0	0	1	0	0	0	0	123	47		0	1	1	1	0.73	2.22	83.2921	23.0774	82.5419	21.5	0	1	0	0	0	0	1	0	1	0	0	0	1	1	1	1	1.46	1
767	0	1	79	1	1	0	0	1	0	0	145	73	1.799	1	1	0	0	2.75	2.98	23.8399	21.7295	20.9766	19	0	0	0	0	0	0	1	0	0	0	0	0	1	1	0	0	5.5	0
768	0	1	73	1	0	0	0	1	1	1	188	100	0.2	1	0	0	0	0.67	0.77	123.586	105.256	95.3216	102	0	0	0	0	0	0	0	0	0	0	0	0	0	0	0	0	1.34	0
769	0	0	35	0	0	0	0	0	0	0	109	66	6.517	0	0	0	1	0.8	1.02	86.7571	65.546	95.8239	71.4	0	1	0	0	0	0	0	0	0	0	0	0	0	0	1	1	1.6	0
770	0	0	62	0	1	0	0	0	0	0	104	85	10.439	0	1	0	1	0.72	0.89	87.2368	68.307	90.0377	69.7	1	1	0	0	0	0	1	0	0	0	0	0	1	1	1	1	1.44	0
771	0	1	56	0	0	0	0	0	1	0	158	116	5.101	0	0	0	0	1.19	1.46	67.2124	53.0845	67.8766	53	1	1	0	0	0	0	0	0	0	0	0	0	0	0	1	1	2.38	0
772	0	0	92	0	1	0	0	1	0	0	162	78	26.173	0	1	0	0	1.98	2.56	25.0563	18.6277	21.4659	15.7	0	1	0	0	0	0	1	0	1	0	0	0	1	1	1	1	3.96	0
773	0	1	82	0	1	0	0	1	0	0	125	72	12.428	1	0	0	0	1.22	1.47	60.4435	48.7444	54.8691	43.8	0	0	0	0	0	0	0	0	0	0	0	0	0	0	0	0	2.44	0
774	0	0	52	0	0	0	0	0	0	0	129	91	10.543	0	0	0	1	1.05	1.45	58.4946	40.3041	61.2109	41.4	0	1	0	0	0	0	0	0	0	0	0	0	0	0	1	1	2.1	0
775	0	0	75	0	1	0	1	0	0	0	149	81	2.761	0	1	0	1	1.07	1.58	53.1338	33.8867	50.9043	31.8	0	0	0	0	0	0	0	0	0	0	0	0	0	0	0	0	2.14	0
776	0	1	64	0	1	0	0	0	1	0	139	78	0.331	1	0	0	1	1	1	79.9574	79.9574	79.1863	79.2	0	1	0	0	0	0	0	0	0	0	0	0	0	0	1	1	2	0
777	0	0	57	0	1	0	0	1	0	0	153	73	9.618	1	0	0	1	0.57	0.64	116.197	101.658	103.234	99.4	0	0	0	0	0	0	0	0	0	0	0	0	0	0	0	0	1.14	0
778	0	1	58	1	1	0	0	0	0	1	157	77	1.899	1	0	0	0	4.3	4.91	15.1536	13.0026	14.1609	12.1	0	0	0	0	0	0	0	0	1	0	1	0	1	0	0	0	8.6	0
779	0	0	78	1	0	0	0	1	0	0	140	76	12.236	0	0	0	0	1.61	1.86	32.8961	27.8486	30.4141	25.5	0	1	0	0	0	0	0	0	0	0	0	0	0	0	1	1	3.22	0
780	0	0	63	0	1	0	0	0	0	0	146	82	17.812	0	0	0	1	0.89	1.61	68.0855	34.3537	69.1952	33.8	0	1	0	0	0	0	0	0	1	0	1	0	1	0	1	1	1.78	0
781	0	0	93	0	1	0	0	1	0	1	159	84		1	0	0	0	0.84	1.06	67.2507	51.4176	60.1053	45.4	1	0	0	0	0	0	0	0	1	0	0	0	1	0	1	0	1.68	0
782	1	0	72	1	1	0	0	0	0	0	122	65	13.646	0	1	0	1	0.98	2.55	59.293	19.6667	57.8149	18.2	0	0	0	0	0	0	1	0	1	0	1	0	1	1	0	0	1.96	1
783	0	0	57	0	1	0	0	0	0	0	158	92	0.066	1	0	0	0	6.59	6.94	6.89415	6.4945	6.41447	6	0	0	0	0	0	0	0	0	1	0	1	0	1	0	0	0	13.18	0
784	0	0	68	0	1	1	0	0	0	0	100	65		0	0	1	1	0.74	1.32	82.9515	42.5378	83.5091	41.5	0	0	0	0	0	0	1	0	0	0	0	0	1	1	0	0	1.48	0
785	0	1	64	1	1	0	0	0	1	0	152	77	9.325	1	0	0	0	1.28	1.55	60.1365	48.2187	58.7534	46.6	0	1	0	0	0	1	0	0	1	1	1	0	1	1	1	1	2.56	0
786	0	0	24	0	0	0	0	0	0	0	90	59	18.439	0	1	1	1	0.72	0.98	105.772	74.107	117.585	81	1	0	0	0	0	0	0	0	0	0	0	0	0	0	1	0	1.44	0
787	0	0	64	0	0	0	0	0	1	0	99	62	9.208	1	1	0	1	0.87	0.9	69.6718	66.9987	70.6251	67.8	0	0	0	0	0	0	0	0	0	0	0	0	0	0	0	0	1.74	0
788	0	0	85	0	1	0	0	0	0	0	196	105	2.882	0	0	0	0	2.69	2.7	17.8777	17.8013	15.5669	15.5	0	1	0	0	0	0	0	0	1	0	1	0	1	0	1	1	5.38	0
789	0	1	73	0	1	0	0	1	0	1	93	65	2.072	0	1	0	0	1.01	1.46	76.9611	50.3032	73.4461	47	0	1	0	0	0	0	0	0	1	1	0	0	1	0	1	1	2.02	0
790	1	0	77	1	1	0	0	1	0	1	142	85	14.715	0	1	0	1	0.7	1.3	86.2415	42.2152	83.8406	39.7	0	0	0	1	0	0	0	0	0	0	1	0	1	0	1	0	1.4	0
791	0	0	40	1	0	0	0	0	0	0	131	81		1	1	0	1	0.89	0.89	74.6625	74.6625	81.3286	81.3	0	0	0	1	0	0	0	0	0	0	0	0	0	0	1	0	1.78	0
792	0	0	86	0	1	0	0	0	0	0	74	40	3.087	1	0	1	1	0.78	1.36	74.428	39.1841	69.0524	35.3	0	0	0	0	0	0	1	0	1	0	0	0	1	1	0	0	1.56	0
793	1	0	62	0	0	0	0	0	0	0	137	88	30.77	0	1	0	1	0.92	2.04	65.7431	26.227	66.9453	25.6	0	0	0	0	0	0	0	0	0	0	0	0	0	0	0	0	1.84	1
794	0	1	81	0	0	0	0	0	0	0	138	67		0	1	0	0	1.13	1.13	66.1969	66.1969	60.62	60.6	0	1	0	0	0	0	0	0	0	0	0	0	0	0	1	1	2.26	0
795	0	0	53	0	0	0	0	0	0	0	153	81		0	0	0	0	0.9	0.9	69.6134	69.6134	73.2347	73.2	0	0	1	0	0	0	0	0	0	0	0	0	0	0	1	1	1.8	0
796	0	0	78	0	1	0	0	0	0	0	170	93	7.293	0	0	0	0	1.2	1.35	46.1792	40.3103	43.3908	37.6	0	0	0	0	0	0	0	0	1	0	0	0	1	0	0	0	2.4	0
797	0	0	55	0	0	0	0	0	0	0	161	87	8.056	0	1	1	1	0.98	0.98	62.6251	62.6251	65.1482	65.1	0	1	0	0	0	0	0	0	0	0	0	0	0	0	1	1	1.96	0
798	1	0	76	1	1	0	1	0	0	0	92	58	29.655	0	1	1	1	0.74	1.68	81.0995	31.4851	78.9456	29.3	1	1	0	1	0	0	1	0	0	0	0	0	1	1	1	1	1.48	1
799	0	1	86	0	1	0	0	0	1	1	117	61	2.384	1	1	0	1	0.96	1.56	78.9348	45.0759	71.28	39.6	0	0	0	0	0	0	0	0	1	0	0	0	1	0	0	0	1.92	0
